# Supplementary material for: Pan-H7 influenza human antibody virus neutralization depends on avidity and steric hindrance
Source: JCI Insight. 2025 Jun 5;10(13):e186182. doi: 10.1172/jci.insight.186182 (PMC12288907; doi:10.1172/jci.insight.186182)
Supplement: Supporting data values [file jciinsight-10-186182-s231.xlsx]

## Sheet:  Figure 2A 
	Response (nm) at different concentration (nM) for antibody on antigen
	H7-235 IgG1 on H7 HA1								H7-235 IgG1 on H7 HA								H7-235 F(ab')2 on H7 HA1								H7-235 F(ab')2 on H7 HA							H7-235 Fab on H7 HA1									H7-235 Fab on H7 HA
Time (s)	20	10	5	2.5	1.25	0.625	0.3125	0	20	10	5	2.5	1.25	0.625	0.3125	0	20	10	5	2.5	1.25	0.625	0.3125	0	10	5	2.5	1.25	0.625	0.3125	0	100	50	25	12.5	6.25	3.125	1.56	0	50	25	12.5	6.25	3.125	1.56	0
360.01	0	0	0	0	0	0	0	0	0	0	0	0	0	0	0	0	0	0	0	0	0	0	0	0	0	0	0	0	0	0	0	0	0	0	0	0	0	0	0	0	0	0	0	0	0	0
360.22	-0.00197	-0.00818	0.004499	-0.00283	0.003583	-0.00433	0.001329	0.004069	0.006996	0.003651	-0.00661	0.004537	0.00263	-0.00379	0.001355	-0.00691	0.004151	0.004964	0.000104	-0.00174	1.03e-05	-0.00085	-0.00225	-0.00051	-0.00505	-0.00049	-0.00081	-0.00234	-0.00561	7.57e-05	-0.00042	0.001629	0.008286	-0.00178	0.007152	0.004194	-0.00019	0.000958	0.000812	0.000134	-0.00022	-0.00281	-0.00316	5.06e-05	0.002897	0.002568
360.43	-0.00049	-0.00225	0.007103	-0.00297	-0.00254	-0.0014	0.006514	-0.0005	0.008237	0.000794	-0.00077	0.006211	0.005469	-0.00242	0.001512	0.000131	0.001289	0.003104	0.003159	-0.0068	0.000753	0.000435	-0.00058	0.001961	-4.6e-05	0.001605	-0.00564	0.000524	-0.00106	-0.00382	-0.00137	0.00582	0.008544	0.001639	0.005422	0.002827	-0.00082	0.000729	-0.00521	0.003912	-0.00091	0.002813	0.000726	0.003737	0.006288	0.005259
360.63	0.002022	-0.00138	0.004988	-0.00615	-0.00146	-0.00296	0.004729	0.007864	0.011731	0.000175	-0.00235	0.001084	0.005565	-0.00128	0.000427	-0.0039	0.003804	0.004592	-0.00035	4.64e-05	0.003158	-0.00019	0.004045	0.005648	-0.00232	0.003015	0.001681	-0.00363	-0.00016	-0.00011	-0.00024	0.011038	0.010239	0.002166	0.007491	0.005232	-0.00073	0.002461	-0.00849	0.004462	0.004027	0.000459	0.000292	0.002478	0.003174	0.001447
360.83	0.0063	0.001379	0.006447	-0.00083	0.000377	-0.00287	0.000503	0.002861	0.016127	0.007388	-0.0002	0.004669	0.003568	-0.00252	0.001736	0.003337	0.005295	0.00492	0.002787	0.000837	0.000234	0.00074	0.002534	0.011216	-0.00209	0.003224	-0.00274	0.00035	0.001847	-0.00504	-0.00077	0.017245	0.014174	0.009708	0.007423	0.001934	0.004775	-0.0006	-0.00323	0.001966	0.002001	0.005472	0.002153	-0.00033	0.001771	0.003032
361.02	0.005897	0.002777	0.006341	-0.00233	0.002092	-0.0049	0.002795	0.001385	0.014479	0.00938	-0.0002	0.005432	0.005731	-0.00271	0.001436	0.001551	0.00582	0.010951	0.003639	0.001828	-0.00084	0.001577	-0.00238	0.005287	0.001878	-0.00037	-0.00125	-0.00093	-0.00188	0.0006	0.004069	0.019062	0.011637	0.003005	0.005921	0.004991	0.003037	0.000512	-0.0108	0.008461	0.001922	0.004389	0.002794	0.002055	0.0009	0.00379
361.22	0.006784	-0.00212	0.005673	0.002648	0.007044	-0.0006	0.001643	0.001538	0.014104	0.010241	0.002582	0.008115	0.000797	-0.00738	0.00469	0.004526	0.00979	0.008422	0.002788	0.00059	0.000956	-0.00041	0.002291	0.001425	-0.00053	0.001226	-0.00409	-0.00187	-0.0008	-0.00156	0.00392	0.026436	0.01615	0.011086	0.006276	0.006643	0.003019	0.003718	0.003856	0.012139	0.004366	0.006015	0.002673	0.000447	0.002742	-0.0001
361.42	0.013872	0.004183	0.010391	-0.00335	0.004733	-0.00397	0.004678	0.000338	0.015343	0.007608	0.002954	0.007644	0.006042	0.000687	0.00279	0.0033	0.009452	0.006758	0.004946	-0.00179	0.003822	-0.0016	-0.00235	0.008359	0.000637	0.003994	-0.00075	0.000773	-0.00181	0.001333	-0.00103	0.030347	0.015777	0.010732	0.007345	0.005701	0.002582	0.002437	-0.00118	0.012536	0.008021	0.002345	-0.00076	0.006887	0.000492	0.00218
361.63	0.014459	0.003498	0.012591	-0.00074	0.001889	-0.0061	-0.00053	0.000697	0.020928	0.010794	0.003409	0.007129	0.003188	-0.00083	0.004711	0.001013	0.014903	0.010265	0.00382	-0.00241	-0.0011	0.00363	-0.00202	0.00646	0.004665	0.003686	-0.00196	-0.00484	-0.00556	-0.00107	0.003493	0.031132	0.023906	0.013904	0.008053	0.004342	0.003247	0.004545	0.018285	0.010885	0.008487	0.004014	0.002174	0.002352	0.001741	0.005754
361.83	0.016857	0.004682	0.01263	0.002681	0.003089	-0.00267	0.003359	0.003032	0.015591	0.013496	0.002554	0.006773	0.006545	-0.00237	-0.00482	0.001411	0.01568	0.009206	0.006718	0.002326	0.00128	-0.00037	0.003195	0.00655	0.001984	0.006157	-0.00515	0.002607	-0.00281	0.000914	-0.00468	0.036157	0.021071	0.010877	0.010131	0.005841	0.003873	0.002771	0.005238	0.015851	0.012622	0.005631	0.000371	0.003839	0.003377	0.009559
362.03	0.013706	0.014011	0.012468	-0.00204	-0.00137	0.000755	0.005336	0.006866	0.025862	0.0135	0.007903	0.008555	0.002103	-0.00189	-0.00068	0.003876	0.015581	0.005575	0.00325	0.002942	0.003566	0.00533	0.004661	0.006414	0.002956	0.006627	-0.00477	-0.00083	-0.0023	-0.00071	-0.00052	0.042831	0.022516	0.014492	0.007463	-4.1e-05	0.004053	0.005163	0.010709	0.013851	0.008963	0.001455	-0.00045	0.002784	0.003162	0.005583
362.22	0.014422	0.006553	0.012399	-0.00439	0.004049	-0.00513	0.005274	-0.0004	0.021928	0.012547	0.003779	0.008175	0.003792	0.00087	0.000834	0.000521	0.016548	0.010075	0.007105	0.000733	-0.0029	0.000542	0.000746	0.00516	0.001228	0.001707	-0.0031	-0.00362	-0.0029	-0.00031	0.00258	0.047744	0.025112	0.014729	0.009711	0.006455	0.007959	0.003175	0.012747	0.015608	0.003551	0.006107	0.000441	0.002051	0.003674	0.006465
362.42	0.021004	0.006859	0.01386	-0.00298	0.000809	-0.00672	0.004823	0.006593	0.02864	0.017658	0.006697	0.010719	0.002653	-0.00219	-0.00122	0.002659	0.019275	0.012156	0.006396	-4.1e-05	-1.7e-05	0.00104	-0.00064	0.002342	0.005462	0.003352	-0.00176	0.000901	0.001967	-0.00683	0.002778	0.052617	0.027891	0.016183	0.009726	0.004847	0.002365	0.000446	0.006563	0.015724	0.006707	0.00536	0.001701	0.003555	0.00222	0.0061
362.63	0.0179	0.011016	0.010023	0.001283	-0.00173	0.000301	0.002233	0.002042	0.028912	0.016873	0.005417	0.008991	0.004161	-0.00137	0.001143	0.006561	0.021295	0.01131	0.006778	0.002066	0.002449	-0.00023	0.003679	0.007497	-0.00155	0.008144	-0.00274	-0.00278	0.001377	-0.00126	0.00108	0.056089	0.028997	0.015614	0.013116	0.003115	0.003074	0.000917	0.006837	0.02048	0.00885	0.004898	0.003631	0.002984	0.00703	0.000127
362.83	0.026025	0.007868	0.01061	0.003352	0.003506	-0.00467	2.98e-06	0.004446	0.02884	0.016396	0.010319	0.007081	0.005818	-0.00015	0.006308	0.003371	0.027237	0.013349	0.00603	0.000445	0.001989	0.004877	-3.8e-05	0.007737	0.006646	0.005087	-0.00541	-0.0007	-0.00509	-0.0013	0.004603	0.056261	0.031576	0.020423	0.010731	0.008833	0.001527	0.001884	0.004234	0.023085	0.00912	0.007046	0.005956	0.003289	0.00521	0.00356
363.02	0.025629	0.01568	0.011196	0.003534	0.004493	-0.00446	0.000624	0.00612	0.033267	0.01869	0.006212	0.004914	0.00755	-0.00306	0.004014	0.004716	0.021497	0.013442	0.009762	0.003518	0.00203	-0.00212	-0.00124	0.000509	0.004626	0.006695	-0.0044	-0.00124	-0.00281	-0.00202	-0.00248	0.063531	0.037731	0.018852	0.012785	0.00577	0.000827	0.003209	0.002598	0.020686	0.012214	0.007723	0.001756	0.002105	0.000717	0.006732
363.23	0.030022	0.011872	0.01253	0.000221	0.00314	-0.00542	0.00666	0.009139	0.033098	0.018393	0.00559	0.009501	0.001445	-0.0011	0.000627	0.003942	0.018244	0.011277	0.006088	-0.00292	3e-05	-0.00186	0.001065	0.004008	0.007883	0.005863	-0.00571	-0.00376	-0.00464	-0.00486	0.004945	0.068075	0.036802	0.022084	0.014381	0.006762	0.001669	0.003684	0.00383	0.023311	0.011115	0.009191	0.00193	0.009758	0.002425	0.01087
363.42	0.031846	0.01643	0.010481	0.002514	0.003304	0.000952	0.002776	0.012301	0.035834	0.02007	0.006081	0.011278	0.009209	-0.0049	0.001207	0.004367	0.027644	0.014616	0.005473	0.005169	-0.00043	-0.00247	0.000319	0.00816	0.01081	0.003617	-0.00153	-0.00128	-0.0049	-0.00251	-8.5e-05	0.074206	0.039186	0.023202	0.01347	0.003648	0.003551	0.001893	0.000988	0.030436	0.016812	0.007325	0.004242	0.001987	0.008449	0.005624
363.63	0.035068	0.016766	0.016523	0.00181	-0.00179	-0.00402	0.004137	0.009063	0.041629	0.021843	0.012496	0.008262	0.004141	-0.00064	0.000974	0.007101	0.025211	0.017338	0.010728	0.003697	0.002713	0.001282	0.001118	0.008668	0.005643	0.005129	0.000649	-0.00042	-0.00484	-0.00467	0.001064	0.078544	0.043632	0.020331	0.009543	0.003063	0.001931	0.001828	0.0051	0.029513	0.01313	0.005626	0.006079	0.004059	0.005003	0.002693
363.83	0.033255	0.016826	0.014039	0.005673	0.003215	-0.00191	0.000269	0.010364	0.040836	0.023117	0.004853	0.008794	0.005865	-0.00502	0.003923	0.002058	0.030104	0.017324	0.007751	0.00138	-0.00278	0.002596	0.001383	0.008212	0.00663	0.007749	-0.00319	-0.00298	-0.0047	-0.00553	0.001415	0.079307	0.045243	0.023385	0.013919	0.005865	0.002008	0.003406	0.014284	0.033028	0.014941	0.010413	0.008883	-0.00222	0.004205	0.012489
364.03	0.033394	0.015636	0.015507	-0.00223	0.004048	-0.00037	0.001987	0.00275	0.049191	0.021814	0.007271	0.012485	0.003038	0.00078	0.000993	0.001905	0.029845	0.018004	0.007479	-9.6e-05	0.006434	0.001173	-4.3e-05	0.00736	0.011373	0.008624	0.000993	-0.00091	0.000285	-0.00396	0.000508	0.08649	0.044291	0.028123	0.015217	0.003906	0.00019	0.003357	0.00631	0.030615	0.018588	0.010325	0.004638	0.006239	0.001457	0.011426
364.22	0.045723	0.021221	0.018559	-0.00145	0.005414	-5e-05	0.006876	0.008903	0.047954	0.026213	0.012236	0.014088	0.008641	-0.00239	0.003609	0.004101	0.029778	0.01576	0.007387	0.004124	-0.00044	-0.00156	0.002723	0.010116	0.014026	0.001811	-0.00247	-0.0022	0.000474	-0.00413	-0.00013	0.089182	0.04948	0.029645	0.01197	0.006353	0.004805	0.005733	0.005779	0.03186	0.015979	0.006214	0.003993	0.00304	0.005158	0.005764
364.44	0.04204	0.023616	0.018214	0.004096	0.005459	-0.00128	0.002451	0.00891	0.049283	0.024295	0.006545	0.015729	0.011906	-0.00082	0.00558	0.005073	0.027736	0.021125	0.011457	0.001931	-0.00296	-0.00162	0.001904	0.004906	0.01425	0.0101	-0.00054	-0.00416	-0.00283	-0.00359	-0.00296	0.091335	0.053832	0.029411	0.016114	0.00622	0.00203	0.005291	0.014385	0.034491	0.018415	0.00953	0.004162	0.002805	0.001443	0.011276
364.61	0.04798	0.02147	0.016126	0.000677	0.003743	-0.00044	-0.00037	0.010642	0.047155	0.029996	0.007693	0.010653	0.004428	-0.00345	0.00091	0.003974	0.031167	0.015166	0.006636	0.00261	0.000595	0.005006	0.002253	0.004276	0.011984	0.010713	-0.00223	-0.00559	-0.0048	-0.00481	0.004386	0.096014	0.057129	0.032209	0.016841	0.0091	0.000606	0.002125	0.011978	0.033954	0.014663	0.012947	0.00128	0.003585	0.006764	0.008806
364.83	0.047524	0.02578	0.022858	0.003426	0.004566	-0.00597	0.00223	0.009835	0.050169	0.030822	0.009411	0.010572	0.00449	0.002815	0.003483	0.002124	0.039366	0.021223	0.011185	0.004221	-0.00174	-0.00381	0.001207	0.009516	0.007974	0.010741	0.000722	-0.0008	-0.00769	-0.00622	-0.00112	0.105042	0.059589	0.030857	0.016959	0.006778	0.001805	0.001695	-0.00189	0.03942	0.021239	0.01035	0.002067	0.006276	0.001728	0.007549
365.03	0.053505	0.019896	0.01978	0.004721	0.003289	-0.00089	0.005674	0.00623	0.05181	0.027462	0.006694	0.011449	0.006168	-0.00062	-0.00018	0.005987	0.038147	0.018929	0.012631	-0.00067	-0.00146	-0.00248	-0.00093	0.005127	0.009161	0.00722	-0.00198	0.001803	-0.00164	-0.00291	0.004442	0.106475	0.056494	0.031136	0.02037	0.007662	0.000129	0.003969	0.00626	0.039187	0.020731	0.009282	0.006575	0.003695	0.004173	0.00746
365.23	0.058536	0.021542	0.020851	0.002053	0.007157	-0.0005	0.001661	0.009381	0.058034	0.031763	0.011104	0.007899	0.008307	-0.00024	0.000744	0.000643	0.037962	0.021461	0.00785	0.003349	0.001207	-8.7e-05	-0.00033	0.007369	0.008306	0.007794	-0.00524	0.001023	-0.00306	-0.00435	-0.00213	0.110525	0.062388	0.030488	0.017084	0.008283	0.002467	0.004496	0.003389	0.041987	0.020034	0.008105	0.006233	0.004453	0.00296	0.010918
365.43	0.056347	0.028304	0.020224	0.001569	0.012988	0.000969	0.00306	0.009649	0.057559	0.03051	0.012554	0.010438	0.004119	-0.0009	-0.00217	0.002169	0.038554	0.023129	0.010055	0.003505	-0.00124	0.003205	-0.00024	0.008032	0.010057	0.00902	0.00081	0.000559	0.001903	-0.00453	0.000782	0.111749	0.06339	0.036363	0.017041	0.0109	0.007048	0.001101	0.00725	0.040311	0.023102	0.011488	0.006879	0.005237	0.003552	0.013961
365.62	0.053187	0.029029	0.020099	0.003143	0.008889	0.002089	0.00392	0.010748	0.054773	0.031922	0.00954	0.009282	0.007692	-0.00458	0.001692	0.002327	0.040608	0.020835	0.012357	0.003222	0.001668	-0.00211	0.00179	0.006414	0.011634	0.009872	-0.00111	-0.00357	-0.00061	-0.00786	-0.0057	0.11884	0.065844	0.038408	0.016403	0.006546	0.003898	0.002374	0.005759	0.049131	0.021517	0.004614	0.00733	0.004682	0.006917	0.004822
365.82	0.061184	0.025806	0.021834	0.004128	0.003741	-0.00241	0.001921	0.010641	0.057521	0.035335	0.010577	0.012906	0.003916	0.002572	0.000406	0.002648	0.040307	0.022746	0.013476	0.004817	-0.00349	0.001538	0.000693	0.012186	0.0098	0.010747	-0.00116	-0.00103	-0.00479	-0.00235	0.001448	0.118747	0.06621	0.035934	0.019893	0.008346	-0.00069	0.004053	0.006621	0.044442	0.021377	0.010923	0.006857	0.005344	0.002641	0.009029
366.03	0.060456	0.030943	0.024102	0.006471	0.006241	-0.00159	0.002232	0.010463	0.060137	0.031969	0.013157	0.009755	0.007767	-0.00126	0.00291	0.007004	0.044795	0.025239	0.018166	0.007328	-4.7e-06	0.000859	0.003146	0.011907	0.014977	0.006406	-0.00363	-0.00339	-0.00189	-0.00383	0.001146	0.127635	0.068245	0.039059	0.01663	0.008584	0.003147	0.002468	0.01213	0.045402	0.020218	0.010543	0.006838	0.003678	0.004853	0.009189
366.23	0.062336	0.030409	0.024912	-0.00186	0.008319	-0.0052	0.000845	0.009582	0.066818	0.031703	0.016922	0.011762	0.002874	0.003724	0.002278	0.002884	0.042173	0.02515	0.015786	0.003386	0.001154	0.000997	0.00248	0.007313	0.010069	0.011024	-0.00524	-0.00469	-0.00248	-0.00419	0.000955	0.125365	0.070105	0.041223	0.021802	0.005973	0.00243	0.00123	-0.0104	0.053676	0.024043	0.014969	0.006765	0.011067	0.0021	0.011589
366.43	0.066548	0.030064	0.022457	0.005168	0.006007	-0.00115	0.00371	0.009912	0.072479	0.03593	0.014676	0.01004	0.00623	-0.00169	0.004107	0.003362	0.04484	0.023832	0.010641	0.000835	0.000376	-0.00128	-0.00406	0.007319	0.013272	0.007151	-0.00221	-0.00531	-0.00135	-0.00615	-4.4e-05	0.136963	0.07395	0.041645	0.019345	0.009983	0.004223	0.004078	0.012518	0.046941	0.025531	0.010538	0.011253	0.004149	0.007376	0.006643
366.62	0.068786	0.035797	0.025536	0.007376	0.008124	0.001712	0.006118	0.010094	0.067329	0.035028	0.014379	0.012461	0.004054	-7.8e-05	0.00765	0.011081	0.049958	0.033127	0.012856	0.005488	-0.00091	-0.00414	-0.00296	0.009421	0.017334	0.008099	-0.00061	-0.00495	-0.00557	-0.00158	-0.0008	0.139437	0.077743	0.044363	0.022216	0.007815	0.002094	0.003982	0.010394	0.049674	0.018989	0.012766	0.005717	0.001856	0.007867	0.008342
366.81	0.074065	0.034021	0.022744	0.00922	0.005894	0.001844	0.005357	0.009336	0.069292	0.042216	0.013336	0.011564	0.006491	-0.00173	-0.00113	0.006257	0.050896	0.026904	0.017096	0.010875	-0.00379	0.003485	0.001273	0.009635	0.01779	0.010415	-0.00106	-0.00388	-0.00377	-0.00509	-0.00142	0.14271	0.081458	0.042175	0.022139	0.009435	0.003156	0.003852	0.006698	0.051902	0.024653	0.006713	0.007953	0.006557	0.005687	0.008782
367.03	0.073069	0.038752	0.025956	0.001574	0.008522	0.00134	0.000312	0.009363	0.075807	0.035037	0.014544	0.009259	0.01091	-0.00498	-0.00128	0.003358	0.050213	0.026752	0.015551	0.005752	0.003242	-0.00029	0.004781	0.006948	0.016579	0.010208	0.001274	-0.00614	-0.00303	-0.00047	0.001687	0.144574	0.083372	0.043926	0.020246	0.008587	0.001501	0.005985	0.006638	0.057275	0.026251	0.015506	0.005533	0.006674	0.004124	0.009628
367.23	0.077668	0.035575	0.024978	0.004729	0.005618	-0.00574	0.004197	0.008258	0.068911	0.043097	0.01622	0.014856	0.007175	-0.00565	0.006626	0.002975	0.043837	0.033031	0.018886	0.0048	0.003234	-0.00627	0.004062	0.008873	0.017278	0.008701	0.000873	-0.00365	0.002678	-0.00323	0.001857	0.153004	0.082739	0.046592	0.023464	0.011046	0.004564	0.006229	0.013703	0.05244	0.028992	0.009926	0.005194	0.003237	0.006213	0.009
367.43	0.081973	0.037885	0.027852	0.008209	0.0052	-0.00137	0.006135	0.006547	0.075267	0.044778	0.019891	0.014735	0.007095	-0.00307	0.00108	0.003088	0.053483	0.030262	0.017166	0.004752	0.004186	-0.00345	-0.00086	0.013719	0.015929	0.010837	-0.00057	-0.00138	-0.00646	-0.00548	-0.00454	0.154993	0.084628	0.047263	0.022599	0.010742	-0.001	0.002106	0.012667	0.056329	0.028542	0.013558	0.008205	0.005713	0.005483	0.01551
367.63	0.079549	0.041586	0.029264	0.00814	0.007203	1.37e-05	0.001832	0.012897	0.078222	0.047028	0.018497	0.014144	0.01143	-0.00138	0.000834	0.007738	0.056437	0.029712	0.015484	0.004997	0.003966	-0.0002	-3.2e-05	0.014811	0.023432	0.008565	-0.00345	-0.00337	-0.00173	-0.00688	-0.00557	0.156248	0.085996	0.045585	0.024131	0.013689	0.005344	0.002898	0.007376	0.060912	0.027709	0.018268	0.008611	0.007328	0.00403	0.007597
367.82	0.085558	0.044812	0.028856	0.003398	0.009639	0.002092	0.004096	0.009879	0.077379	0.043221	0.014197	0.013949	0.007546	-0.00287	-0.00046	-0.00152	0.052896	0.031203	0.016733	0.004813	-0.00178	-1.4e-05	0.002966	0.007635	0.013417	0.016723	-0.00096	-0.00717	0.000365	-0.00416	0.005605	0.160473	0.092167	0.049874	0.021515	0.011328	0.004155	0.00512	0.007539	0.060904	0.026224	0.013951	0.005374	0.001208	0.004599	0.011807
368.02	0.081965	0.041065	0.028816	0.004075	0.008631	-0.00157	0.005106	0.011564	0.086185	0.040877	0.014304	0.014272	0.009236	-0.00223	0.000559	0.007323	0.053739	0.035285	0.020375	0.006824	-0.00069	-0.00104	0.001409	0.007482	0.014642	0.016512	-0.00287	-0.00167	-0.00565	-0.0056	-0.001	0.160838	0.091482	0.048148	0.019705	0.012634	0.007201	0.005821	-0.00456	0.059033	0.028719	0.018985	0.010666	0.005914	0.006593	0.009255
368.23	0.08569	0.044659	0.030402	0.012212	0.008082	0.002792	0.001629	0.012474	0.082134	0.045755	0.016865	0.016773	0.008459	-0.0045	0.000248	0.005126	0.058243	0.032561	0.017652	0.007157	0.002205	-0.00211	0.003258	0.011737	0.015612	0.015177	-0.00395	0.003537	-0.00172	-0.00615	1.59e-05	0.170891	0.093179	0.052516	0.026583	0.010678	0.004267	0.004615	0.008615	0.066679	0.030927	0.014243	0.002876	0.00026	0.004249	0.011701
368.43	0.095949	0.04807	0.036455	0.008713	0.010243	0.001317	0.003452	0.010935	0.087151	0.040032	0.017421	0.012466	0.009882	0.003133	0.001394	0.008678	0.062044	0.038235	0.019292	0.008114	0.003717	0.001402	0.002109	0.013925	0.020068	0.011561	0.000527	-0.00661	-0.00211	-5.4e-06	0.00473	0.168257	0.093993	0.054628	0.020921	0.014753	0.006067	0.007978	0.009658	0.06381	0.032858	0.018875	0.007559	0.002141	0.0074	0.013571
368.63	0.091807	0.048183	0.032448	0.006833	0.009498	0.000545	0.00895	0.010389	0.090984	0.045654	0.016365	0.009409	0.008918	0.000394	0.006541	0.010986	0.056252	0.040445	0.021139	0.004576	0.005771	0.003391	0.004402	0.010982	0.021182	0.016821	0.00066	-0.00146	-0.00466	-0.00128	-0.00033	0.178498	0.095347	0.055898	0.024157	0.013979	0.002779	0.004473	0.011366	0.061075	0.033907	0.016512	0.007874	0.00357	0.001961	0.01122
368.83	0.096159	0.048714	0.028744	0.006359	0.009086	-0.00015	-0.00019	0.014129	0.090845	0.047244	0.020974	0.013815	0.006708	-0.00364	0.003963	0.006678	0.063544	0.036101	0.020125	0.004364	0.002003	-0.00167	0.001363	0.011485	0.02304	0.0101	0.000589	-0.00274	0.000841	-0.0007	-0.00171	0.182221	0.098662	0.059133	0.0241	0.012372	0.008142	0.000355	0.033602	0.068123	0.029888	0.022185	0.007861	0.004422	0.006576	0.009251
369.02	0.095457	0.047657	0.03052	0.011099	0.006112	0.000612	0.00817	0.014116	0.093327	0.044571	0.020322	0.011083	0.008491	0.000551	0.002629	0.01027	0.063578	0.037228	0.013681	0.005527	-0.00166	0.001012	-0.00356	0.005322	0.02317	0.011442	0.003672	-0.00376	-0.00819	-0.00188	-3.1e-05	0.181307	0.103049	0.056666	0.028414	0.012356	0.005063	0.006736	0.020332	0.075354	0.037421	0.018696	0.011236	0.007716	0.006343	0.013231
369.23	0.101898	0.051706	0.030656	0.005197	0.008227	0.003518	0.007001	0.01615	0.094618	0.05092	0.020115	0.014532	0.009143	0.001829	0.001299	0.011233	0.065351	0.039527	0.018957	0.00517	0.000685	-0.0023	-0.00149	0.01001	0.024715	0.015683	-0.00159	-0.00362	-0.00891	-0.00551	-0.00218	0.184136	0.103731	0.053372	0.025013	0.010883	0.006228	0.005942	0.011399	0.075356	0.035716	0.018902	0.007214	0.005744	0.005048	0.014998
369.43	0.102034	0.049125	0.033174	0.013039	0.009119	-0.00133	0.006166	0.011991	0.099574	0.057622	0.024868	0.018366	0.009648	0.005663	0.004369	0.002446	0.068479	0.038884	0.016519	0.008862	0.000173	0.001315	0.002042	0.013785	0.027443	0.013025	-0.00073	-0.00199	-0.00314	-0.00352	0.002007	0.183686	0.10709	0.058636	0.02884	0.012219	0.004801	0.004988	0.022888	0.073501	0.034702	0.020376	0.004071	0.009427	0.001177	0.01062
369.63	0.106233	0.051822	0.032531	0.012068	0.009355	-0.00257	0.003996	0.015662	0.095237	0.048547	0.020138	0.015688	0.007444	-0.00164	0.000913	0.00825	0.07098	0.040374	0.018067	0.005332	0.000803	-0.00066	0.000814	0.011394	0.022541	0.015379	-0.00065	-0.00782	-0.00161	-0.00396	-0.00144	0.194651	0.105473	0.064243	0.024601	0.011612	0.005156	0.007641	0.019878	0.074817	0.035071	0.0178	0.010666	0.007195	0.009008	0.015094
369.83	0.107529	0.05185	0.034892	0.008697	0.008833	6.6e-05	0.005385	0.010587	0.100894	0.052408	0.023197	0.018166	0.01201	9.32e-05	-0.001	0.006106	0.069146	0.041738	0.022554	0.006612	-0.00042	3.23e-05	-0.0017	0.010714	0.027505	0.019214	-0.00242	-0.00047	-0.00382	-0.00209	0.000824	0.194267	0.108597	0.062735	0.029686	0.009018	-7.5e-05	0.003888	0.014467	0.074993	0.035245	0.019219	0.008473	0.008688	0.004881	0.010071
370.02	0.111304	0.051924	0.039525	0.009127	0.007823	0.001775	0.005424	0.014933	0.107697	0.055335	0.024011	0.016747	0.013192	9.5e-07	0.004089	0.01301	0.068181	0.03889	0.023288	0.00579	0.005263	0.001507	-0.0003	0.007217	0.024362	0.016837	0.001261	-0.00392	-0.00422	-0.00094	0.002012	0.199575	0.113985	0.061592	0.028899	0.016592	0.007132	0.004596	0.000701	0.07772	0.03622	0.019919	0.008743	0.004175	0.003434	0.01145
370.22	0.111027	0.057235	0.035211	0.008731	0.004236	-0.00191	0.009666	0.010729	0.106353	0.056775	0.023598	0.016544	0.011094	0.003736	0.002566	0.004224	0.075509	0.040654	0.022758	0.008417	0.001871	0.001807	-0.00228	0.008641	0.022844	0.013474	-0.00298	-0.00442	0.000473	0.000331	0.000439	0.204604	0.115103	0.064673	0.028005	0.016074	0.005243	0.001389	0.006146	0.072335	0.040904	0.018004	0.009054	0.00644	0.007621	0.011887
370.43	0.116167	0.061531	0.034292	0.012922	0.004266	-0.00407	0.0017	0.011126	0.108578	0.058361	0.026536	0.016121	0.014086	0.001582	0.003006	0.00758	0.076583	0.04177	0.026298	0.004448	0.005857	-0.00307	0.000615	0.009315	0.027641	0.016352	-0.00496	-0.00048	-0.00378	-0.0007	-0.0032	0.200689	0.118374	0.068181	0.032833	0.010344	0.00426	0.001932	0.003756	0.076735	0.039624	0.018629	0.010217	0.005697	0.004554	0.009465
370.63	0.116181	0.055041	0.032974	0.010344	0.010045	0.000435	0.003345	0.01568	0.105878	0.054421	0.029323	0.018235	0.011132	0.005703	0.001695	0.01094	0.07574	0.038592	0.023976	0.00628	0.002817	-0.00324	7.99e-05	0.009981	0.027872	0.01726	-0.00292	-0.00416	-0.00597	-0.00425	0.005392	0.209579	0.11782	0.064623	0.031823	0.013728	0.00461	0.004139	0.006284	0.078653	0.036197	0.019301	0.011244	0.005486	0.004598	0.014052
370.83	0.117078	0.061553	0.033717	0.007254	0.008768	0.000317	0.002141	0.009372	0.108295	0.057252	0.022344	0.018531	0.010901	-0.00146	0.007674	0.003985	0.078008	0.045557	0.023798	0.004456	0.003875	0.000696	0.000691	0.00703	0.028713	0.019312	0.000233	-0.00225	-0.00217	-0.00382	0.001812	0.211884	0.121722	0.066524	0.026898	0.015769	0.006002	0.004885	0.018224	0.079918	0.040504	0.020653	0.009796	0.00563	0.008103	0.015508
371.02	0.120296	0.064719	0.037219	0.011426	0.010576	0.003102	0.005312	0.014408	0.112636	0.061018	0.027686	0.014657	0.009183	0.001717	0.002448	0.011121	0.078542	0.045118	0.022205	0.010429	0.002853	0.000954	-0.00305	0.009393	0.02852	0.012793	0.005697	-0.00152	-0.00079	-0.00655	0.00035	0.215473	0.123844	0.069141	0.031318	0.012568	0.004837	0.00482	0.013871	0.079396	0.036844	0.019449	0.015355	0.004893	0.006538	0.015125
371.22	0.125499	0.059432	0.041069	0.01024	0.009404	-0.0005	0.002509	0.018234	0.111664	0.058076	0.027291	0.018507	0.008772	-0.00022	0.00327	0.009129	0.082854	0.047489	0.024961	0.010575	0.002294	0.001659	0.004048	0.008842	0.02503	0.014713	-0.00283	-0.00327	-0.00508	-0.00696	-0.00462	0.216224	0.124418	0.071157	0.034727	0.015693	0.006476	0.006754	0.013315	0.083479	0.041838	0.023332	0.010984	0.008795	0.003879	0.013116
371.42	0.124621	0.065347	0.039088	0.010481	0.01049	0.000698	0.004061	0.011037	0.11483	0.061032	0.027214	0.016313	0.014973	-0.00092	0.003502	0.009672	0.083963	0.044575	0.023874	0.003118	0.00342	-0.00312	-0.00023	0.011906	0.028958	0.015459	-0.00245	0.000782	-0.00672	-0.00774	0.001231	0.220413	0.125414	0.075422	0.033875	0.013416	0.00283	0.005231	0.010711	0.081393	0.040878	0.018377	0.010945	0.002034	0.007473	0.014818
371.63	0.127806	0.065837	0.038862	0.012173	0.005751	0.000564	0.001452	0.009461	0.117076	0.06221	0.028873	0.019421	0.004084	0.003205	0.005662	0.009181	0.081364	0.044775	0.024798	0.010755	0.002938	0.001909	-0.00045	0.010193	0.025578	0.016276	0.004196	-0.00201	-0.00466	-0.00566	-0.00016	0.226655	0.126307	0.074845	0.034548	0.015477	0.0048	0.004843	0.011797	0.083946	0.043051	0.021551	0.007309	0.004814	0.004443	0.008387
371.83	0.131505	0.066702	0.041905	0.01681	0.00706	0.000671	0.005245	0.012945	0.120879	0.062269	0.031965	0.018044	0.015409	0.002507	0.001653	0.006847	0.084953	0.047036	0.026414	0.010079	0.000754	0.001266	0.002537	0.012397	0.030127	0.018914	-0.00265	-0.00618	-0.00063	-0.00429	7.03e-05	0.2278	0.130638	0.07339	0.032887	0.016855	0.008129	0.003292	0.004997	0.085295	0.042532	0.023266	0.009469	0.006451	0.006012	0.014336
372.02	0.130696	0.072132	0.039666	0.009496	0.01137	0.00223	0.004013	0.008274	0.121154	0.065295	0.02949	0.021507	0.011918	0.001168	-0.00027	0.006553	0.083678	0.046186	0.024043	0.006868	0.000137	-0.00139	-0.00042	0.012808	0.031315	0.01721	-0.00099	-0.00461	-0.00334	-0.00131	-0.00464	0.228622	0.130292	0.075857	0.03417	0.013468	0.000259	0.003796	0.019738	0.091686	0.047916	0.020779	0.010805	0.005638	0.004415	0.009639
372.22	0.136793	0.067533	0.043074	0.014862	0.013519	0.001306	0.004395	0.018313	0.121304	0.064346	0.025306	0.018296	0.008888	-0.00052	0.001064	0.009483	0.083574	0.049167	0.024071	0.006758	0.005228	0.000311	-0.00178	0.011178	0.0281	0.019456	-0.00082	-0.00164	-0.00721	-0.00118	-0.0014	0.234969	0.136153	0.080094	0.033754	0.013802	0.005219	0.00657	0.020778	0.089324	0.045659	0.022005	0.005061	0.005203	0.007357	0.009787
372.42	0.136449	0.069263	0.042614	0.016681	0.013329	0.00055	0.00445	0.013856	0.131436	0.063451	0.031023	0.020113	0.012203	0.004255	0.003112	0.005487	0.088678	0.051852	0.024931	0.006015	0.007973	0.00423	0.002466	0.009035	0.031304	0.020064	0.002821	-0.00426	-0.00472	-0.00433	0.002306	0.234679	0.140313	0.078942	0.035559	0.016223	0.007424	0.00526	0.015403	0.091647	0.043026	0.021613	0.007922	0.006657	0.00383	0.011575
372.63	0.1397	0.069	0.039437	0.015411	0.00855	0.00307	0.005249	0.017308	0.130293	0.065669	0.028156	0.019304	0.011957	0.00116	0.000381	0.009289	0.089321	0.051156	0.026361	0.011226	0.001031	0.004098	-0.00011	0.012927	0.025759	0.026034	-0.00176	-0.00373	-0.0021	-0.00496	0.002018	0.238536	0.140767	0.075761	0.037661	0.018023	0.004568	0.004963	0.00064	0.090892	0.047594	0.025774	0.01227	0.010309	0.006353	0.010386
372.83	0.146754	0.068056	0.046561	0.015978	0.0109	0.004332	0.00526	0.014947	0.131352	0.073928	0.028903	0.021793	0.009219	0.000986	0.000535	0.004935	0.086008	0.05383	0.025002	0.012998	0.003057	0.000863	0.001632	0.013368	0.02857	0.020847	0.004405	0.000157	-0.00059	-0.00558	0.000458	0.241564	0.144362	0.083037	0.032809	0.014899	0.00688	0.003928	0.00793	0.092816	0.045452	0.021498	0.008799	0.00592	0.005325	0.013846
373.03	0.1438	0.076927	0.042822	0.019081	0.011826	0.00395	0.005711	0.016558	0.130921	0.066258	0.031353	0.024254	0.008058	-0.001	0.001912	0.008349	0.094187	0.049631	0.028899	0.010069	0.001025	0.000389	0.002047	0.013242	0.035722	0.020429	-0.00062	-0.00064	-0.00676	-0.0031	0.006137	0.242591	0.140051	0.08137	0.037253	0.012109	0.009226	0.006556	0.01698	0.092463	0.044291	0.022139	0.012806	0.006373	0.007128	0.014542
373.22	0.145608	0.075165	0.04747	0.014096	0.014307	-0.00587	0.00391	0.014944	0.132536	0.070499	0.032342	0.019868	0.009622	0.002861	-0.00156	0.009426	0.0927	0.05392	0.027889	0.015264	0.006104	2.51e-05	-0.00235	0.009944	0.036094	0.022569	-0.00103	-0.00194	-0.00486	-0.00769	0.000611	0.246678	0.14056	0.08245	0.03958	0.020549	0.004285	0.006459	0.019536	0.08842	0.046889	0.023237	0.014733	0.009266	0.008428	0.00934
373.42	0.147706	0.077254	0.046039	0.01567	0.014357	0.002491	0.002328	0.015899	0.141106	0.071517	0.032426	0.018532	0.013908	0.00137	-0.00078	0.010499	0.096323	0.049896	0.027784	0.013892	0.005029	1.93e-05	0.004507	0.013578	0.034245	0.022071	0.001103	-0.00181	-0.00527	-0.00557	-0.00185	0.247513	0.150977	0.082367	0.039285	0.015653	0.006904	0.00523	0.011836	0.098302	0.049374	0.027233	0.010421	0.006114	0.005403	0.012637
373.62	0.154542	0.082413	0.044955	0.017695	0.007557	0.002885	0.005302	0.017521	0.138226	0.079381	0.030977	0.02042	0.009458	-0.00085	5.82e-05	0.0127	0.097444	0.055744	0.030664	0.015503	0.00469	-0.00144	0.00152	0.013665	0.034475	0.022109	-0.00055	-0.00471	-0.0056	-0.00543	-0.00123	0.256203	0.146252	0.083499	0.037318	0.015175	0.007418	0.001493	0.017201	0.097775	0.052275	0.026231	0.012549	0.008332	0.006577	0.016394
373.83	0.150629	0.075766	0.049028	0.018334	0.015458	-0.00237	0.003635	0.015562	0.136788	0.072107	0.032207	0.017749	0.013201	0.003047	0.001229	0.006643	0.095268	0.057801	0.030431	0.014955	0.003021	0.00213	0.002756	0.012217	0.034969	0.021978	-0.00072	-0.00396	-1.1e-05	-0.00187	-0.00063	0.257265	0.151604	0.0884	0.039649	0.015458	0.007336	0.007541	0.011743	0.0956	0.051155	0.025025	0.015572	0.003657	0.008803	0.014445
374.03	0.153507	0.07968	0.046613	0.0176	0.014539	0.000608	0.002577	0.014299	0.142766	0.068758	0.034865	0.022945	0.012325	0.000204	0.002015	0.008403	0.103116	0.054005	0.033522	0.010909	0.003789	0.000126	0.001782	0.012736	0.038365	0.020098	0.000356	-0.00303	3.37e-05	-0.00584	0.00168	0.263509	0.154877	0.090377	0.038609	0.014951	0.004856	0.005903	0.023561	0.100282	0.050568	0.030274	0.013995	0.004819	0.006011	0.010781
374.22	0.158606	0.077677	0.046251	0.015141	0.011108	0.005009	0.003798	0.017644	0.138718	0.072937	0.030912	0.017788	0.017166	0.004067	0.004733	0.0073	0.100498	0.05226	0.031074	0.011705	0.00456	1.63e-05	0.003321	0.011339	0.034542	0.023796	-0.00054	0.000231	-0.00424	-0.00764	0.001055	0.263747	0.156503	0.087321	0.04202	0.017646	0.006219	0.003977	0.029379	0.097538	0.051769	0.025636	0.010753	0.009617	0.002964	0.01388
374.43	0.167364	0.083372	0.055404	0.017283	0.012034	0.002654	0.001039	0.01536	0.144856	0.078238	0.036846	0.021393	0.013361	0.000362	0.004497	0.014773	0.098824	0.056247	0.027771	0.007637	0.008343	0.00037	-0.00121	0.013065	0.032326	0.021218	0.002214	-0.00522	-0.00362	-0.00377	0.000377	0.269381	0.154915	0.089713	0.04185	0.021686	0.006115	0.005323	0.018542	0.100402	0.050341	0.025236	0.013941	0.005009	0.012234	0.012514
374.62	0.165541	0.085965	0.046986	0.020393	0.012027	0.000912	0.006203	0.013507	0.146815	0.078265	0.031346	0.022006	0.011211	0.005528	0.002895	0.005596	0.101731	0.057245	0.033	0.011087	0.004087	8.51e-05	0.005759	0.012159	0.033984	0.02236	0.002178	-0.00494	0.000372	-0.00841	0.000451	0.268423	0.157846	0.085641	0.040534	0.018983	0.0041	0.005287	0.018176	0.104094	0.053221	0.027838	0.013263	0.005873	0.004625	0.015534
374.83	0.161247	0.08539	0.052089	0.020728	0.006591	0.002866	0.003191	0.015881	0.148708	0.075264	0.035397	0.020099	0.01077	0.003926	0.007254	0.010381	0.104728	0.059392	0.03151	0.017411	-0.00107	0.001715	0.002148	0.012718	0.036597	0.020785	0.002757	-0.00116	-0.00761	-0.00336	-0.00016	0.277082	0.16102	0.091763	0.042431	0.016492	0.005793	0.0077	0.006302	0.10229	0.05638	0.024811	0.011929	0.007922	0.007309	0.017092
375.03	0.170727	0.088718	0.046025	0.021158	0.011795	0.003025	0.008239	0.014969	0.149896	0.077712	0.037106	0.024721	0.010814	-0.00136	0.002083	0.006655	0.106048	0.059065	0.029789	0.013539	0.002948	-0.00054	0.004506	0.011173	0.035963	0.020977	-0.00238	-0.00044	-0.00426	-0.00551	0.005697	0.274287	0.162925	0.092449	0.041379	0.017807	0.003385	0.007273	0.006707	0.1051	0.053275	0.027354	0.012386	0.004752	0.008925	0.010587
375.23	0.16982	0.086958	0.050945	0.024913	0.015321	0.000434	0.00679	0.012169	0.151174	0.080854	0.037938	0.019433	0.015593	-0.00179	0.002485	0.01007	0.107687	0.061614	0.032413	0.012595	0.003804	0.004677	0.002404	0.010916	0.04065	0.022944	0.000713	-0.00159	-0.00411	-0.00989	-0.00235	0.282876	0.167248	0.095049	0.045562	0.018536	0.008567	0.003884	0.003745	0.103507	0.052841	0.0281	0.013331	0.001722	0.008276	0.012567
375.43	0.17475	0.089424	0.050739	0.024103	0.014064	0.005331	0.000935	0.017226	0.150883	0.084001	0.035895	0.015776	0.016435	0.002547	0.003352	0.008598	0.105231	0.060814	0.035068	0.010505	0.005338	-0.00092	0.003409	0.009356	0.036478	0.018787	0.00047	-0.0001	-0.00544	-0.00693	7.8e-05	0.280628	0.164706	0.092636	0.042401	0.022559	0.007734	0.003919	0.017788	0.108186	0.056319	0.032065	0.013139	0.004282	0.006276	0.01764
375.62	0.176806	0.093261	0.050058	0.017205	0.012483	0.003774	0.006084	0.016359	0.156846	0.079345	0.038704	0.020833	0.015914	0.000922	0.00495	0.009785	0.108066	0.062239	0.034762	0.013824	0.003053	0.002654	0.002549	0.012323	0.041887	0.021931	-0.00144	-0.00133	-0.00335	-0.00446	0.002387	0.280926	0.167997	0.097852	0.041842	0.018845	0.005635	0.008041	0.02421	0.10847	0.052612	0.026231	0.011978	0.009146	0.006201	0.012381
375.82	0.175985	0.091345	0.053152	0.019598	0.012215	0.002331	0.004442	0.01382	0.161069	0.083818	0.038006	0.019522	0.007685	0.003652	0.003926	0.011077	0.110698	0.06417	0.035098	0.013451	0.004855	0.000233	-0.00281	0.009906	0.037169	0.022507	0.001959	-0.00436	-0.00531	-0.00448	0.000482	0.287324	0.167712	0.09573	0.040828	0.021922	0.003321	0.001084	0.000596	0.108042	0.056809	0.026879	0.014504	0.00625	0.006868	0.016121
376.03	0.182097	0.095103	0.052003	0.023315	0.013537	0.002599	0.007677	0.015629	0.159287	0.08345	0.038982	0.021722	0.012847	0.003345	0.000146	0.007208	0.111677	0.060573	0.035192	0.015219	0.002891	0.000314	0.003721	0.013293	0.038942	0.025949	0.000305	-0.00211	-0.00313	-0.00527	0.000602	0.288413	0.171388	0.100131	0.044511	0.020881	0.007262	0.00583	0.026001	0.106984	0.056053	0.028117	0.018895	0.008921	0.008712	0.014828
376.23	0.180055	0.096503	0.052654	0.012294	0.010866	0.008025	0.005894	0.017747	0.159126	0.085588	0.038407	0.024804	0.014474	0.004568	-0.00027	0.011878	0.117788	0.063025	0.031637	0.014479	0.005153	0.006464	0.00281	0.010702	0.04001	0.024352	0.00018	-0.00491	-0.00294	-0.00263	-0.00167	0.291735	0.17365	0.100355	0.042169	0.017964	0.009489	0.003026	0.015052	0.110615	0.056425	0.03171	0.013621	0.005899	0.006701	0.01607
376.42	0.18355	0.095521	0.049931	0.019552	0.010823	-0.00058	0.006191	0.014475	0.160819	0.085939	0.039807	0.023464	0.012987	-0.00112	0.004217	0.00994	0.116614	0.066022	0.033318	0.012051	0.002727	-0.00249	0.003166	0.013249	0.042996	0.023997	0.005333	-0.00318	-0.00513	-0.00382	-0.00461	0.295484	0.176262	0.100617	0.043799	0.022835	0.005971	0.004949	0.015708	0.111902	0.057749	0.028432	0.018599	0.005189	0.00716	0.0167
376.64	0.18167	0.097714	0.054302	0.025597	0.016278	-0.00238	0.008116	0.020294	0.162629	0.087737	0.044412	0.028002	0.011174	-0.00221	0.002724	0.007559	0.11656	0.064052	0.033434	0.014078	0.005622	0.003825	0.003902	0.016244	0.040906	0.027628	0.001841	-0.00675	-0.0006	-0.00528	0.001328	0.297457	0.176629	0.102618	0.048067	0.024624	0.007701	0.004764	0.011356	0.113471	0.054064	0.034242	0.016599	0.01312	0.005224	0.015503
376.82	0.18871	0.095351	0.059959	0.021723	0.008541	0.002513	0.003195	0.016332	0.165754	0.091573	0.038455	0.024063	0.011367	0.001478	0.004693	0.00463	0.118145	0.065818	0.035335	0.015625	0.001793	0.002176	0.001739	0.009102	0.045041	0.025358	0.002617	-0.00852	-0.00287	-0.00452	-0.00137	0.304657	0.176663	0.105332	0.04519	0.021211	0.006396	0.001611	0.013015	0.112852	0.057995	0.030579	0.016649	0.009535	0.005531	0.016335
377.03	0.190617	0.097598	0.057338	0.025207	0.010395	0.005962	0.006012	0.016757	0.172418	0.09053	0.043963	0.025847	0.013086	0.002368	0.000593	0.017734	0.120123	0.06673	0.036805	0.01484	0.001639	0.001879	0.004008	0.009334	0.04119	0.024372	0.002634	-0.00263	-0.00543	-0.00196	-0.00368	0.304801	0.181777	0.10412	0.050011	0.023548	0.005004	0.006453	-0.00847	0.115388	0.058186	0.030122	0.017554	0.008059	0.006713	0.014066
377.23	0.192885	0.099492	0.060504	0.021409	0.010343	0.006918	0.007048	0.016618	0.173762	0.092767	0.040478	0.021785	0.012053	0.002137	0.002247	0.008953	0.122433	0.063583	0.037697	0.014375	0.004373	-0.00105	0.003301	0.016057	0.047768	0.022372	0.001408	-0.001	-0.00288	-0.00241	-0.00294	0.308088	0.179755	0.101887	0.044706	0.022174	0.009173	0.005677	0.018535	0.119752	0.05984	0.027676	0.014042	0.00217	0.006929	0.012782
377.43	0.195796	0.105762	0.055153	0.024862	0.013348	0.002667	0.005767	0.01721	0.169923	0.093979	0.042207	0.02875	0.015429	0.002506	0.002529	0.008483	0.122251	0.070915	0.034442	0.011174	0.002538	0.004758	0.003749	0.017632	0.041516	0.021051	0.003394	-0.00525	-0.0052	-0.00291	-0.00424	0.306333	0.182936	0.103949	0.048671	0.023633	0.003938	0.006323	0.014376	0.114241	0.061633	0.028668	0.011861	0.008905	0.008474	0.0145
377.63	0.197306	0.105299	0.056878	0.023218	0.01291	0.005351	0.010091	0.019355	0.175541	0.09337	0.044669	0.026895	0.013455	-0.00152	0.001839	0.009439	0.123438	0.069644	0.039052	0.014237	0.003149	-0.00059	0.001121	0.013453	0.046341	0.024229	0.000226	-0.00485	-0.00111	-0.0037	0.000837	0.313809	0.183527	0.108254	0.047223	0.023767	0.008198	0.004648	0.017709	0.116236	0.060957	0.030837	0.013555	0.010708	0.007717	0.012732
377.82	0.198821	0.103923	0.062558	0.026284	0.012399	0.002149	0.003796	0.015303	0.175985	0.09673	0.041982	0.025929	0.008684	0.003669	0.005111	0.015668	0.125817	0.071978	0.039169	0.014992	0.003846	-0.00134	0.003932	0.011753	0.048847	0.023019	0.001511	0.000811	0.000534	-0.00287	-0.00424	0.31266	0.186514	0.104799	0.048144	0.022964	0.008999	0.003745	0.004883	0.120523	0.064148	0.032921	0.015479	0.007244	0.008841	0.018456
378.07	0.20391	0.106849	0.057772	0.022932	0.016605	-1.2e-05	0.004148	0.019497	0.177971	0.094163	0.042204	0.028622	0.015546	0.002804	0.002293	0.008775	0.127082	0.070347	0.034912	0.021361	0.009313	0.002817	8.69e-05	0.0118	0.044333	0.027272	0.00322	-0.0041	0.000602	-0.00726	-0.00211	0.315832	0.184876	0.110305	0.049033	0.019597	0.008149	0.00501	0.012633	0.119226	0.064974	0.03095	0.016017	0.003219	0.006914	0.017462
378.23	0.201725	0.109089	0.062885	0.026425	0.01521	0.002122	0.009213	0.016556	0.175869	0.100658	0.042181	0.026124	0.012511	0.002206	0.00186	0.010687	0.12242	0.069454	0.037373	0.016977	0.005193	0.002271	-0.00079	0.012851	0.04415	0.031599	0.001585	-0.00373	-0.00449	-0.00277	-0.00303	0.320323	0.189638	0.106508	0.049056	0.018777	0.003147	0.003941	0.010029	0.121805	0.060686	0.032454	0.016615	0.003382	0.007718	0.015178
378.43	0.205724	0.103646	0.062165	0.022421	0.014032	0.004968	0.008847	0.018377	0.18241	0.099095	0.041657	0.024704	0.015388	0.004597	-0.00145	0.012281	0.130195	0.073501	0.041503	0.01381	0.006586	0.006548	0.001823	0.014506	0.045903	0.023591	0.003865	-0.00547	0.000204	-0.00572	-0.00322	0.318159	0.191088	0.111391	0.049619	0.023245	0.010278	0.005368	0.017323	0.118255	0.061143	0.033244	0.017629	0.006762	0.008252	0.012417
378.63	0.213233	0.110752	0.060042	0.025458	0.010832	1.9e-05	0.003933	0.012775	0.179102	0.101586	0.044486	0.030013	0.014224	0.000331	0.00408	0.006224	0.125444	0.072352	0.036953	0.011484	0.006368	-0.00051	0.006295	0.007703	0.047986	0.028689	-0.00037	-0.0024	-0.00122	-0.00374	0.004428	0.319754	0.199736	0.116535	0.055753	0.026588	0.007819	0.004764	0.024566	0.125159	0.061553	0.032742	0.016883	0.010548	0.002212	0.01365
378.83	0.212754	0.110764	0.059291	0.025191	0.019698	0.006797	0.002523	0.015937	0.18373	0.098552	0.046329	0.028882	0.012164	0.004369	0.006942	0.012707	0.126091	0.07123	0.04023	0.017437	0.001999	0.006068	0.003528	0.015558	0.042954	0.028292	0.002139	-0.00151	-0.00291	-0.00703	0.000764	0.322697	0.200769	0.117031	0.051955	0.023187	0.010346	0.004137	0.010128	0.118194	0.066118	0.034475	0.013485	0.011076	0.007346	0.017392
379.02	0.216882	0.111997	0.061129	0.027286	0.015594	0.003784	0.00697	0.0225	0.181423	0.101034	0.045655	0.025232	0.01109	0.003019	3.73e-05	0.013122	0.135477	0.071205	0.037122	0.016275	0.009716	0.001205	0.005942	0.01253	0.046633	0.028047	0.003695	0.000972	-0.00392	-0.00164	-0.0032	0.325738	0.200793	0.111997	0.051203	0.021552	0.008614	0.006822	0.025191	0.122958	0.062107	0.032719	0.014879	0.00909	0.006318	0.018128
379.21	0.21753	0.113094	0.067246	0.025821	0.009741	0.001492	0.005059	0.01875	0.188023	0.098042	0.049667	0.027116	0.012721	0.003187	0.001817	0.011431	0.134692	0.07551	0.041363	0.018043	0.013096	0.002387	0.002436	0.012922	0.049719	0.030085	0.004488	-0.00141	-0.00305	-0.00583	-0.00137	0.329815	0.199875	0.118655	0.054316	0.025982	0.00775	0.003374	0.006993	0.124215	0.068287	0.035171	0.01862	0.006428	0.003852	0.011921
379.43	0.219553	0.112198	0.064391	0.028574	0.013978	0.001542	0.006813	0.018851	0.189874	0.102823	0.046194	0.024984	0.019457	0.002805	0.006307	0.00676	0.134961	0.080585	0.040923	0.015487	0.005118	0.00838	0.002261	0.013241	0.051726	0.028838	0.002979	-0.00272	-0.00247	-0.0045	0.000281	0.330213	0.199149	0.121258	0.052866	0.022631	0.007585	0.0033	0.012651	0.128399	0.069501	0.038339	0.016658	0.011424	0.006731	0.014183
379.63	0.222012	0.121463	0.066053	0.024074	0.013476	0.004294	0.004083	0.014506	0.189901	0.103232	0.047211	0.021516	0.014608	0.008632	0.008325	0.011656	0.136711	0.080103	0.041565	0.016127	0.006804	-0.00253	0.002272	0.009327	0.050162	0.026108	0.005956	-0.00391	-0.00106	-0.00069	-0.00085	0.33806	0.203623	0.118479	0.054322	0.025697	0.006251	0.003698	0.012492	0.128654	0.06671	0.035773	0.016324	0.011096	0.007238	0.013854
379.82	0.22166	0.116727	0.066792	0.027029	0.012153	0.004808	0.009333	0.015295	0.190736	0.099931	0.048002	0.026976	0.013937	0.005751	0.001748	0.00629	0.136723	0.078566	0.043893	0.018159	0.006977	0.003249	0.003838	0.015284	0.048976	0.032345	-0.00169	0.001772	0.003287	-0.00679	-0.00158	0.335954	0.201645	0.119855	0.051897	0.027662	0.004129	0.002884	0.01766	0.12647	0.066248	0.04073	0.01712	0.012357	0.006092	0.016852
380.02	0.227133	0.121196	0.069942	0.022988	0.014818	0.008792	0.007285	0.01432	0.195702	0.10535	0.049935	0.03013	0.017741	-0.00129	0.002431	0.00851	0.139338	0.079164	0.041767	0.018367	0.008263	-0.00095	0.006036	0.01768	0.045794	0.029345	-0.00018	-0.00635	-0.00973	-0.00466	0.005415	0.339096	0.206035	0.122686	0.056969	0.023406	0.008629	0.007228	0.023418	0.127562	0.067905	0.038101	0.020013	0.009521	0.004282	0.018069
380.22	0.227421	0.11493	0.068045	0.029616	0.016821	0.002176	0.004741	0.019926	0.197643	0.10844	0.049781	0.030303	0.016111	0.00464	0.00299	0.010804	0.139524	0.083053	0.044314	0.010625	0.00997	0.003502	-0.00042	0.014778	0.048347	0.028997	0.002537	0.000259	-0.00456	-0.00205	0.000169	0.339323	0.212366	0.119524	0.055693	0.028264	0.011714	0.005409	0.0221	0.124569	0.069488	0.033611	0.018445	0.009918	0.006726	0.013423
380.43	0.227801	0.119202	0.06455	0.026171	0.0172	0.004056	0.00148	0.020495	0.193072	0.111218	0.049862	0.028015	0.012507	0.002248	0.004808	0.008861	0.142678	0.079469	0.041265	0.016581	0.00917	0.005718	0.003536	0.009426	0.052313	0.029686	0.000971	-0.00752	0.001221	-0.00669	-0.00092	0.340779	0.21131	0.122923	0.056178	0.028393	0.009671	0.008827	0.011363	0.127602	0.069094	0.037948	0.018966	0.011038	0.008959	0.016534
380.63	0.230892	0.118713	0.071086	0.026303	0.013227	0.00311	0.004313	0.023545	0.201392	0.107654	0.047274	0.026913	0.011803	-0.00086	0.00181	0.014823	0.14363	0.081982	0.043997	0.017156	0.004774	0.001528	0.004835	0.013824	0.051038	0.030063	0.003176	-0.00675	-0.00824	-0.00299	-0.00537	0.346896	0.217311	0.123037	0.055247	0.026077	0.006194	0.009249	0.007076	0.128652	0.06806	0.035409	0.013569	0.008637	0.007587	0.01818
380.82	0.234292	0.120511	0.068673	0.026042	0.012483	0.00202	0.004639	0.016915	0.205453	0.110649	0.053016	0.032914	0.017141	0.004536	0.000403	0.007898	0.141138	0.077658	0.042201	0.020473	0.012064	0.006207	0.003097	0.017109	0.051368	0.026021	0.004382	-0.001	-0.00425	-0.00759	-0.00138	0.348386	0.220509	0.125342	0.06085	0.025008	0.008196	0.005216	0.007877	0.130519	0.070959	0.038546	0.015288	0.006427	0.005658	0.019155
381.02	0.232019	0.123313	0.066274	0.031527	0.014887	0.002483	0.003365	0.015405	0.208853	0.111556	0.049306	0.028581	0.018581	0.004407	0.004162	0.013634	0.146038	0.084661	0.04643	0.018282	0.007965	0.002809	0.002678	0.014664	0.051275	0.030408	0.007343	0.003621	-0.0025	-0.00608	-0.0011	0.349929	0.214348	0.122963	0.059415	0.025257	0.006853	0.005054	0.009383	0.128675	0.069232	0.037372	0.019654	0.009903	0.008276	0.017088
381.22	0.241073	0.124675	0.073072	0.029284	0.01843	0.00669	0.008039	0.018806	0.202915	0.107166	0.051185	0.031621	0.016886	0.003785	0.002927	0.014564	0.144565	0.08401	0.044028	0.017438	0.007854	0.001882	0.004189	0.011831	0.05243	0.031834	0.005754	-0.00112	-0.00192	-0.00992	-0.00202	0.352398	0.216127	0.12785	0.059678	0.025464	0.009196	0.003514	0.027164	0.126107	0.073575	0.036978	0.018199	0.00359	0.013258	0.018797
381.42	0.242433	0.127413	0.066932	0.0277	0.016823	0.009173	0.003994	0.019153	0.204563	0.110781	0.05059	0.031629	0.016505	0.00635	0.001922	0.008695	0.152829	0.083146	0.043873	0.01855	0.007584	0.005601	-0.00079	0.013351	0.053212	0.030581	0.000655	-0.00526	-0.00506	-0.00335	-0.0042	0.355219	0.219919	0.12866	0.058604	0.022065	0.006631	0.004656	0.020931	0.133838	0.068254	0.04405	0.014774	0.007791	0.008204	0.014369
381.63	0.241824	0.125585	0.071398	0.027613	0.012937	0.004351	0.010647	0.016941	0.208432	0.111799	0.054317	0.030708	0.017421	0.003082	0.003383	0.011476	0.149746	0.085021	0.045034	0.018551	0.004869	0.005394	0.00394	0.011402	0.051912	0.034438	0.003317	-0.00351	0.001603	-0.00218	0.001408	0.355704	0.221311	0.129542	0.058388	0.028764	0.006959	0.008216	0.017524	0.136099	0.074162	0.036442	0.020714	0.0101	0.009105	0.014232
381.81	0.246045	0.128476	0.072791	0.029716	0.014987	0.003684	0.011037	0.018222	0.211602	0.111236	0.051039	0.030727	0.014291	0.005868	0.001969	0.012863	0.151048	0.085131	0.047456	0.022596	0.010424	0.003516	0.003539	0.013079	0.053531	0.029398	0.004349	-0.0082	-0.00511	-0.004	0.002408	0.354786	0.22349	0.132276	0.057388	0.027707	0.010168	0.00352	0.010194	0.133188	0.071041	0.041743	0.019669	0.009722	0.010123	0.019279
382.03	0.251271	0.13097	0.069996	0.032782	0.015874	0.008087	0.006763	0.022334	0.21449	0.116386	0.051738	0.033232	0.016572	0.006304	0.00217	0.008034	0.151278	0.088066	0.049693	0.023773	0.010905	0.003087	-0.00095	0.008585	0.050551	0.029871	0.001563	-0.00106	-0.00654	-0.00459	-0.00014	0.360498	0.223048	0.136092	0.058486	0.022646	0.007733	0.004985	0.019741	0.139909	0.075025	0.040812	0.021097	0.009791	0.005565	0.019187
382.22	0.247384	0.133526	0.073174	0.029622	0.021188	0.003739	0.004943	0.022749	0.212004	0.112102	0.054363	0.032475	0.017639	0.005107	0.004326	0.012608	0.152302	0.087843	0.045215	0.020456	0.010212	0.003786	0.003536	0.012538	0.04691	0.028588	0.005477	0.001881	-0.00713	-0.00173	0.004415	0.363571	0.225292	0.131129	0.058755	0.026353	0.006185	0.005591	0.008401	0.135135	0.071519	0.040835	0.018649	0.010103	0.008762	0.012451
382.41	0.249449	0.134817	0.070024	0.030444	0.0143	0.006195	0.006032	0.01997	0.21479	0.115195	0.057538	0.02866	0.018052	0.005327	0.00278	0.009089	0.155974	0.090117	0.048247	0.020364	0.008695	0.001343	0.001232	0.01466	0.054187	0.032178	0.000135	-0.00396	-0.00284	-0.00259	0.00229	0.358767	0.225662	0.136228	0.060043	0.024897	0.012875	0.005902	0.014625	0.136221	0.073344	0.040729	0.016644	0.011055	0.009477	0.013895
382.63	0.252129	0.13321	0.07545	0.02828	0.014744	0.005479	0.005437	0.015159	0.219339	0.117334	0.056119	0.030551	0.016291	0.002585	0.004923	0.005489	0.154484	0.090585	0.047313	0.020256	0.013013	0.002792	0.002192	0.012818	0.059104	0.03486	0.005568	-0.00045	0.001737	-0.0014	-0.00256	0.364844	0.228379	0.135771	0.066002	0.025607	0.007221	0.008928	0.009709	0.135283	0.072803	0.036796	0.021878	0.008173	0.004931	0.014318
382.83	0.256812	0.135307	0.071026	0.034813	0.016679	0.005595	0.014536	0.010594	0.223481	0.121579	0.053503	0.033622	0.017892	0.002823	-2e-05	0.011517	0.159314	0.089848	0.048093	0.017833	0.002126	0.007652	0.002553	0.014733	0.057048	0.03231	0.00424	0.002372	-0.00587	-0.00519	0.000199	0.367045	0.23689	0.135479	0.061753	0.027436	0.008907	0.005891	0.014973	0.138539	0.076487	0.041555	0.020422	0.012494	0.004199	0.018708
383.03	0.257661	0.13729	0.082918	0.032287	0.018347	0.006353	0.004561	0.016387	0.218508	0.11988	0.05557	0.033059	0.016393	0.006159	0.003202	0.008135	0.158834	0.088058	0.047458	0.018429	0.006808	0.001222	0.006369	0.014392	0.056149	0.032863	0.004351	0.000199	-0.00289	-0.00516	0.000727	0.372708	0.231342	0.137042	0.060059	0.026034	0.011317	0.008959	0.017005	0.144951	0.079845	0.044483	0.019217	0.003686	0.010823	0.014028
383.23	0.265237	0.139452	0.074316	0.028697	0.025247	0.006799	0.006074	0.020091	0.215261	0.122113	0.058515	0.035569	0.018542	0.002422	0.003583	0.009517	0.160891	0.092672	0.055332	0.021241	0.00927	0.004483	0.003005	0.015134	0.053789	0.035591	0.00268	-0.00138	-0.00046	-0.00488	0.003368	0.37021	0.240033	0.137966	0.065403	0.027708	0.009519	0.010407	0.015079	0.145503	0.074994	0.038794	0.021571	0.009798	0.010404	0.01792
383.42	0.263344	0.134302	0.078849	0.03455	0.021631	0.003993	0.002661	0.020539	0.227425	0.121289	0.059275	0.035103	0.021408	0.007596	-0.00122	0.015117	0.159567	0.087434	0.04584	0.020706	0.007835	0.001765	0.002339	0.014545	0.05719	0.030814	0.005879	-0.0027	-0.00286	-0.00384	-0.00059	0.374042	0.233858	0.13863	0.06345	0.031063	0.012971	0.007532	0.030997	0.141145	0.078389	0.043792	0.018366	0.011971	0.010908	0.018914
383.62	0.264363	0.147748	0.078773	0.031239	0.015506	0.002097	0.004584	0.017997	0.222768	0.124196	0.060131	0.032681	0.016094	0.008062	0.001423	0.012825	0.161411	0.089075	0.048365	0.018369	0.010016	0.006515	0.006201	0.013825	0.059606	0.03199	0.007998	0.000175	-0.00578	-0.00018	-0.00052	0.37607	0.234471	0.140223	0.064458	0.030637	0.008356	0.0047	0.021545	0.145972	0.07472	0.040034	0.022312	0.01252	0.010699	0.021391
383.81	0.266069	0.144427	0.076799	0.030887	0.017759	0.006076	0.005526	0.02197	0.222202	0.125316	0.058723	0.028479	0.009107	0.003927	0.002244	0.011907	0.16346	0.090965	0.048525	0.019484	0.00691	0.001068	0.002456	0.014035	0.05444	0.035437	0.003376	-0.00068	-0.00534	-0.00722	0.002964	0.382047	0.240004	0.139279	0.065774	0.028397	0.012566	0.007716	0.030265	0.143059	0.078015	0.044902	0.020076	0.011747	0.009923	0.017848
384.03	0.270773	0.143912	0.082932	0.029889	0.016852	0.003713	0.010383	0.018749	0.228255	0.125894	0.056111	0.031455	0.014826	0.003201	0.004529	0.012488	0.162945	0.089268	0.050462	0.016328	0.010635	0.002656	0.000616	0.01141	0.06113	0.033408	0.00435	-0.00099	0.000476	-0.00758	-0.00592	0.384383	0.23614	0.141656	0.068408	0.029695	0.013309	0.005615	0.004837	0.144852	0.078738	0.044233	0.020586	0.014173	0.009834	0.015967
384.23	0.27161	0.142318	0.079494	0.029858	0.016986	0.005719	0.007549	0.020169	0.229946	0.123677	0.062067	0.032353	0.016058	0.009627	0.006514	0.008118	0.167435	0.093263	0.053579	0.019949	0.012504	0.005124	0.00469	0.01772	0.056841	0.035777	0.001303	0.003343	-0.0025	-0.00284	0.000708	0.38029	0.237423	0.13888	0.068109	0.025442	0.010574	0.008464	0.023114	0.143942	0.079673	0.045035	0.021582	0.012694	0.006939	0.019273
384.44	0.276027	0.139928	0.082413	0.032337	0.023753	0.007151	0.009511	0.022416	0.233022	0.127198	0.060202	0.032301	0.022509	0.008118	0.001775	0.013119	0.171223	0.094702	0.050242	0.020634	0.013509	0.002277	-0.0011	0.019809	0.05932	0.037262	0.006197	-0.00103	-0.00382	-0.00518	0.002894	0.382479	0.241832	0.148097	0.065299	0.032569	0.012777	0.004518	0.025104	0.150706	0.078068	0.044725	0.022829	0.007833	0.007584	0.01876
384.62	0.276452	0.144336	0.082628	0.036306	0.018122	0.005243	0.004764	0.021711	0.233462	0.126549	0.056063	0.033924	0.012118	0.003779	0.004555	0.010739	0.171323	0.092289	0.051998	0.022581	0.006513	0.004763	0.000504	0.015872	0.056073	0.035714	0.002373	0.000358	-0.00365	-0.00689	0.001483	0.383847	0.242242	0.14427	0.061597	0.027128	0.013982	0.009662	0.005685	0.145917	0.07586	0.043575	0.021977	0.014651	0.006303	0.015199
384.83	0.276275	0.147314	0.081181	0.031087	0.01993	0.007	0.007573	0.023077	0.233513	0.12795	0.059337	0.030464	0.01714	0.008221	0.001359	0.012869	0.169989	0.093658	0.048481	0.020237	0.004546	0.005346	4.18e-05	0.010752	0.060855	0.03488	0.000717	0.002597	-0.00189	-0.00834	-0.00186	0.390544	0.247133	0.144475	0.066559	0.030622	0.013232	0.00897	0.007725	0.146656	0.079006	0.045015	0.025779	0.013393	0.01085	0.021891
385.03	0.28301	0.150046	0.086503	0.032521	0.021142	0.010005	0.006734	0.019349	0.239916	0.131541	0.06118	0.034163	0.017828	0.004908	0.000845	0.014081	0.172384	0.095251	0.053545	0.028404	0.009952	0.001774	0.002535	0.011686	0.065784	0.03338	0.00909	-0.00515	-0.0032	-0.00283	-0.00026	0.392721	0.249102	0.143441	0.06849	0.029979	0.010878	0.005365	0.006945	0.147308	0.081428	0.0485	0.02239	0.016534	0.006566	0.014139
385.21	0.282507	0.150539	0.083663	0.032627	0.024748	0.007228	0.009266	0.021495	0.239641	0.131225	0.060492	0.032305	0.018124	0.002004	0.000783	0.009308	0.171168	0.099071	0.051489	0.023846	0.009971	0.002146	-0.00408	0.013698	0.06128	0.03763	0.009366	0.002171	-0.00426	-0.00433	0.002265	0.38927	0.251231	0.147175	0.068276	0.028816	0.009192	0.003884	0.015245	0.147425	0.081991	0.045632	0.021296	0.010871	0.011225	0.020222
385.43	0.285605	0.150973	0.080711	0.036044	0.017709	0.009331	0.005787	0.020539	0.236502	0.127157	0.063647	0.028718	0.018327	0.001852	-0.00062	0.010569	0.175024	0.097175	0.054325	0.020028	0.014908	0.002823	0.001376	0.014718	0.060222	0.033898	0.005624	-0.00107	-0.00353	-0.00497	0.000719	0.393431	0.250322	0.151066	0.071736	0.031046	0.00913	0.004516	0.02331	0.146385	0.08207	0.047853	0.026322	0.008526	0.008702	0.015994
385.62	0.284541	0.152474	0.083952	0.035857	0.015603	0.006078	0.007259	0.020821	0.241904	0.132973	0.061504	0.039801	0.017275	0.005981	0.000433	0.009207	0.167122	0.098249	0.053718	0.025428	0.006882	0.006546	0.000215	0.017008	0.061107	0.036168	0.002069	-0.00186	-0.00527	-0.00235	-0.00184	0.394279	0.25185	0.150236	0.070089	0.030108	0.013568	0.008219	0.010888	0.151468	0.084145	0.044863	0.021518	0.008407	0.008394	0.020907
385.82	0.293686	0.150586	0.086752	0.035784	0.020618	0.004912	0.007194	0.021693	0.242754	0.131542	0.062793	0.031739	0.014947	0.005742	0.004657	0.012591	0.178367	0.103178	0.054393	0.022402	0.010748	-0.00063	0.004025	0.01525	0.060892	0.036882	0.003581	-0.00038	-0.00047	-0.00824	-0.00132	0.399716	0.255479	0.152643	0.07247	0.03599	0.010731	0.009032	0.004509	0.150849	0.080431	0.046338	0.02411	0.011959	0.009945	0.021757
386.03	0.290401	0.151148	0.08526	0.035461	0.017318	0.005052	0.00687	0.022834	0.245448	0.130605	0.063146	0.037238	0.020374	0.007443	0.004342	0.012312	0.179195	0.098085	0.052493	0.024045	0.010426	0.002752	0.005772	0.010283	0.064923	0.03922	0.00782	-0.00224	-0.00364	-0.00404	-0.00041	0.398425	0.255019	0.153129	0.071264	0.032483	0.010809	0.005692	0.012807	0.153568	0.082939	0.047519	0.021869	0.013555	0.007645	0.022111
386.23	0.296266	0.154694	0.087828	0.037571	0.023004	0.007231	0.005007	0.019019	0.248068	0.134556	0.064716	0.030966	0.019222	0.006543	0.000533	0.013999	0.180903	0.100242	0.053247	0.025475	0.014549	0.000535	0.000831	0.018597	0.066947	0.037649	0.010059	0.000899	-0.00082	-0.00559	-0.00252	0.395017	0.258599	0.153134	0.07334	0.030705	0.008088	0.007654	0.019498	0.144669	0.080806	0.049879	0.019891	0.014248	0.008232	0.013289
386.43	0.297435	0.155252	0.087819	0.035297	0.018542	0.003858	0.006666	0.021501	0.244013	0.138316	0.065327	0.03974	0.020381	0.003142	0.006054	0.007599	0.177604	0.104235	0.050585	0.024592	0.012874	0.001662	0.001979	0.016298	0.059001	0.037105	0.004515	-0.00513	-0.00403	-0.00281	-0.00324	0.39705	0.254745	0.154876	0.068323	0.031462	0.012059	0.007506	0.017432	0.152294	0.082295	0.048237	0.02342	0.010943	0.009904	0.017001
386.64	0.297567	0.155599	0.086726	0.034765	0.018257	0.006905	0.009234	0.019368	0.246227	0.140659	0.063907	0.034963	0.023934	0.006066	0.00517	0.008086	0.181138	0.105683	0.051893	0.022167	0.011863	0.003351	0.001761	0.01058	0.064476	0.035814	0.011553	-0.00306	-0.00226	-0.00473	-0.00188	0.401072	0.259226	0.153412	0.069241	0.03322	0.012829	0.005715	0.011663	0.150413	0.084866	0.050926	0.024633	0.013705	0.006322	0.019005
386.82	0.302645	0.157292	0.089453	0.038038	0.020633	0.007592	0.007651	0.022273	0.250008	0.141633	0.064724	0.037481	0.01749	0.006518	0.002914	0.009504	0.18014	0.106713	0.053949	0.023312	0.01324	0.006352	0.002431	0.015866	0.067522	0.043824	0.004645	-0.00511	-0.0043	-0.00258	-0.00162	0.403356	0.265292	0.156287	0.069274	0.035041	0.009633	0.007736	0.027423	0.150656	0.085844	0.048007	0.023816	0.010096	0.01157	0.021636
387.02	0.305988	0.158978	0.089792	0.036483	0.022999	0.01123	0.007447	0.020177	0.249666	0.140989	0.066931	0.034811	0.02452	0.006877	0.001069	0.012012	0.183813	0.107094	0.05995	0.027686	0.010979	0.002035	0.007662	0.014799	0.062148	0.03865	0.005632	-0.00135	-0.00053	-0.0058	-0.00049	0.407443	0.264295	0.160156	0.07285	0.032589	0.011292	0.006763	0.020645	0.151052	0.081606	0.045443	0.027304	0.00995	0.011786	0.014646
387.23	0.306206	0.163966	0.090987	0.037373	0.019858	0.006848	0.008206	0.023407	0.250745	0.140061	0.064901	0.036096	0.015834	0.005364	0.003562	0.008235	0.18533	0.105767	0.055211	0.02433	0.01395	0.00178	0.00586	0.019777	0.066556	0.040131	0.005886	7.7e-05	0.001537	-0.00504	-0.00328	0.408312	0.264331	0.159758	0.071323	0.035915	0.009304	0.007099	0.02363	0.154627	0.089197	0.04922	0.023533	0.012311	0.005465	0.017031
387.43	0.310547	0.162348	0.09148	0.031479	0.023078	0.001674	0.004765	0.016738	0.256318	0.1438	0.066749	0.040968	0.01986	0.003009	0.003436	0.011397	0.186579	0.106068	0.056559	0.027078	0.013782	0.00193	0.004996	0.016295	0.068229	0.039696	0.007397	-0.00577	-0.00043	-0.0052	-0.00039	0.407354	0.270235	0.15873	0.07326	0.029196	0.014571	0.009163	0.015227	0.152868	0.08496	0.046998	0.021464	0.010569	0.007189	0.017482
387.63	0.31417	0.167009	0.09075	0.040045	0.01932	0.004439	0.004987	0.023334	0.257591	0.138727	0.064816	0.03739	0.017567	0.002558	0.004463	0.012118	0.18496	0.106957	0.061613	0.027736	0.01424	0.004321	0.00448	0.013088	0.068239	0.038736	0.006083	-0.00397	-0.00015	-0.00728	-0.00246	0.407624	0.268613	0.159765	0.068016	0.033319	0.011239	0.008226	0.013471	0.154378	0.086672	0.047297	0.025848	0.013459	0.009977	0.017978
387.82	0.313122	0.164211	0.09131	0.037964	0.02169	0.003589	0.003855	0.02084	0.257661	0.139057	0.067165	0.037708	0.018089	0.003917	0.007885	0.014107	0.185063	0.10794	0.053912	0.027027	0.01211	0.004997	0.001149	0.015877	0.070479	0.042241	0.003396	0.00154	-0.00336	-0.00433	-0.00273	0.411063	0.2655	0.160439	0.076486	0.032068	0.013012	0.008929	0.024741	0.155188	0.087969	0.051917	0.025844	0.011138	0.010328	0.019721
388.02	0.319295	0.165911	0.093923	0.038544	0.023027	0.006788	0.009349	0.022911	0.257972	0.146537	0.067945	0.040371	0.016763	0.002529	0.003734	0.017625	0.188813	0.109221	0.056454	0.026667	0.013792	0.004233	0.003496	0.017657	0.066602	0.039565	0.009721	-0.00064	-0.00463	-0.00154	-0.0014	0.408243	0.270083	0.164164	0.076754	0.032175	0.012546	0.007903	0.01369	0.158443	0.086473	0.0496	0.02398	0.010671	0.011698	0.014709
388.23	0.319718	0.165746	0.091466	0.039069	0.021671	0.008645	0.004416	0.016426	0.254215	0.148202	0.071143	0.041067	0.021557	0.008888	0.006802	0.012129	0.190104	0.10761	0.059184	0.027231	0.012075	0.002467	0.001288	0.012654	0.066759	0.043413	0.0112	-0.00329	-0.00555	-0.00308	-0.002	0.416767	0.275458	0.163148	0.075797	0.029127	0.016511	0.006647	0.017216	0.156562	0.085388	0.045624	0.025745	0.010772	0.010696	0.020438
388.43	0.321891	0.16999	0.092979	0.041429	0.030782	0.008993	0.008089	0.021894	0.264638	0.1465	0.0715	0.036257	0.021876	0.007117	0.001296	0.016847	0.192774	0.110735	0.059464	0.029351	0.011526	0.003269	0.001762	0.01211	0.068599	0.038722	0.005649	-5.7e-05	0.00237	-0.00839	0.000209	0.422053	0.275317	0.16649	0.073604	0.036654	0.012627	0.007223	0.015515	0.161422	0.091313	0.054339	0.024177	0.015495	0.011715	0.017519
388.63	0.323619	0.169709	0.094163	0.042654	0.023941	0.006642	0.006457	0.018735	0.264325	0.147752	0.069582	0.040645	0.016177	0.00787	0.003314	0.011351	0.19504	0.111614	0.057584	0.025002	0.013381	0.00583	0.006043	0.01574	0.068336	0.040223	0.007501	0.001441	-0.00244	-0.00226	-0.00232	0.417337	0.276186	0.167326	0.07367	0.033867	0.018311	0.009186	0.02958	0.155326	0.089077	0.046105	0.028858	0.014409	0.010246	0.016753
388.83	0.323343	0.171609	0.092305	0.038751	0.020847	0.005847	0.006457	0.019945	0.266936	0.14652	0.071432	0.036869	0.021375	0.004886	0.004675	0.010955	0.192141	0.113416	0.06091	0.028317	0.013379	0.009188	0.002059	0.017343	0.069067	0.042719	0.009069	0.005517	-0.004	-0.00101	-0.00144	0.425517	0.27629	0.168613	0.076582	0.030701	0.011401	0.008165	0.033644	0.156858	0.08951	0.051078	0.026757	0.014421	0.009815	0.016736
389.02	0.329146	0.171262	0.092227	0.038967	0.022186	0.007093	0.004969	0.017325	0.26634	0.147914	0.073727	0.037835	0.021053	0.006888	-0.0009	0.01158	0.193599	0.112719	0.06116	0.028451	0.013699	0.003562	0.004093	0.015079	0.066798	0.045636	0.006729	-0.00155	-0.00356	-0.00415	0.001143	0.419356	0.280603	0.171177	0.079109	0.034296	0.011964	0.008694	0.013225	0.159479	0.090716	0.050577	0.025345	0.012624	0.006947	0.021241
389.22	0.331117	0.175786	0.09909	0.040097	0.02333	0.005872	0.004799	0.025746	0.263354	0.15284	0.06961	0.039663	0.024287	0.002917	0.002176	0.009457	0.195318	0.115365	0.059744	0.028415	0.014407	0.001169	0.004721	0.016173	0.074944	0.04078	0.008457	0.001229	-0.00451	-0.00434	-0.00619	0.425287	0.277322	0.170372	0.076124	0.03413	0.016124	0.008624	0.020006	0.156841	0.089204	0.053614	0.023428	0.011109	0.009372	0.021985
389.43	0.331024	0.178494	0.0997	0.044501	0.023789	0.010134	0.008133	0.021899	0.265624	0.14851	0.069957	0.043279	0.02156	0.004926	0.00211	0.01476	0.200713	0.111885	0.061939	0.027962	0.017755	0.006863	0.003753	0.012297	0.070224	0.039062	0.008132	0.002694	-0.00456	-0.00353	-0.00084	0.422254	0.283198	0.167295	0.077984	0.041339	0.016451	0.004721	0.022077	0.160466	0.08738	0.049775	0.025032	0.01429	0.012135	0.016902
389.63	0.331371	0.179149	0.101021	0.042649	0.027583	0.009126	0.007045	0.021108	0.270209	0.149321	0.075041	0.043	0.021099	0.011688	0.001515	0.010747	0.200983	0.114923	0.056835	0.03124	0.012332	0.004063	-0.00011	0.014069	0.069627	0.041453	0.006999	-0.00467	-0.00477	-0.00954	-0.00222	0.424332	0.286287	0.171402	0.076368	0.034655	0.013161	0.007442	0.026279	0.162163	0.095069	0.054122	0.022589	0.014148	0.009291	0.0197
389.83	0.335893	0.180888	0.10032	0.039263	0.022301	0.008482	0.008844	0.019586	0.272784	0.146705	0.073648	0.039983	0.022367	0.005838	0.00278	0.014287	0.197137	0.114309	0.065019	0.0287	0.014415	0.00271	0.004004	0.013822	0.067891	0.042611	0.004512	-0.00155	-0.00186	-0.00757	-0.002	0.427706	0.284795	0.16878	0.079833	0.028235	0.011615	0.010216	0.016822	0.164714	0.09149	0.054278	0.025868	0.01645	0.01474	0.020972
390.04	0.337821	0.180645	0.099272	0.041251	0.025715	0.008537	0.006041	0.01549	0.275195	0.15058	0.073642	0.039768	0.02094	0.005628	0.002559	0.01393	0.200757	0.116879	0.061895	0.028736	0.011352	0.001583	0.001835	0.017422	0.073252	0.04019	0.011845	0.000954	-0.00277	-0.00682	0.00217	0.427649	0.284836	0.171511	0.081442	0.033633	0.011282	0.006617	0.020486	0.166836	0.092439	0.049408	0.025672	0.011912	0.008174	0.021272
390.22	0.3389	0.183038	0.099377	0.04353	0.021568	0.006442	0.008878	0.014877	0.27452	0.15481	0.071109	0.040438	0.021796	0.006629	0.00793	0.017253	0.203751	0.114615	0.06394	0.029342	0.015631	0.005776	0.003223	0.012919	0.073759	0.044453	0.009109	-0.0008	-0.00043	-0.00687	0.000484	0.426434	0.285592	0.174702	0.076912	0.035925	0.016103	0.009893	0.022469	0.161172	0.093214	0.057158	0.02785	0.01539	0.010811	0.016951
390.43	0.343401	0.183705	0.100592	0.044353	0.02552	0.015133	0.008496	0.020894	0.277628	0.153571	0.07239	0.039677	0.026312	0.004418	0.001988	0.008635	0.204346	0.117183	0.063439	0.027577	0.014889	0.007146	0.001564	0.012241	0.072032	0.044925	0.008811	0.001083	-0.00243	-0.00969	0.00251	0.43117	0.289693	0.17614	0.075525	0.037433	0.015861	0.014029	0.017499	0.161343	0.092826	0.051713	0.024227	0.013533	0.007422	0.018358
390.63	0.342122	0.18592	0.099632	0.046676	0.024499	0.012212	0.006813	0.019534	0.276392	0.156378	0.076007	0.043368	0.02079	0.006334	-0.00248	0.015535	0.206331	0.118339	0.064294	0.031695	0.015065	0.007081	0.003868	0.014448	0.072719	0.04463	0.00614	-0.00088	-0.00516	-0.00072	-2e-05	0.430962	0.286029	0.173206	0.078748	0.036448	0.012617	0.009328	0.01867	0.16483	0.097221	0.052711	0.029582	0.014519	0.011818	0.016254
390.83	0.349944	0.180312	0.103615	0.04309	0.024823	0.006554	0.003514	0.022495	0.278099	0.153307	0.072359	0.038311	0.021544	0.005382	0.003314	0.015642	0.204358	0.121324	0.063171	0.029625	0.010592	0.002623	0.006011	0.015076	0.069119	0.0403	0.004391	0.000165	-0.00877	-0.00597	-0.00361	0.428319	0.293812	0.175858	0.085322	0.038657	0.014295	0.006496	0.010599	0.166048	0.098686	0.052522	0.033605	0.018168	0.008948	0.018116
391.03	0.348508	0.185851	0.102712	0.042461	0.022824	0.010565	0.010094	0.019302	0.280696	0.159439	0.07735	0.042622	0.01993	0.009147	0.002933	0.01527	0.209708	0.121565	0.064574	0.027795	0.010392	0.002673	0.004513	0.013049	0.073032	0.044898	0.008928	0.001641	-0.00641	-0.00165	-0.00334	0.436119	0.29345	0.176792	0.082116	0.037305	0.015628	0.009806	0.022949	0.161295	0.093298	0.054587	0.025611	0.013578	0.008361	0.018208
391.22	0.348772	0.187601	0.106286	0.042757	0.026699	0.008302	0.009065	0.020934	0.281525	0.161046	0.077528	0.040729	0.023774	0.00723	0.005237	0.013239	0.21033	0.121095	0.063636	0.026388	0.011836	0.003741	0.005116	0.014591	0.072619	0.049114	0.00547	-2.6e-06	-0.00247	-0.00618	-0.00297	0.439359	0.294265	0.177492	0.084482	0.038323	0.013934	0.010751	0.030532	0.166762	0.096445	0.055704	0.026334	0.013269	0.007193	0.019711
391.41	0.352145	0.191216	0.103614	0.04296	0.026895	0.007759	0.006872	0.018504	0.284425	0.156448	0.076045	0.045013	0.023489	0.008346	0.002587	0.014427	0.212807	0.118754	0.063669	0.029116	0.015303	0.011602	0.003355	0.014871	0.075783	0.041515	0.007502	0.002786	-0.00108	-0.00291	0.001643	0.43731	0.294846	0.181049	0.083267	0.037772	0.016161	0.006498	0.017159	0.164673	0.095958	0.057275	0.030577	0.012702	0.006768	0.018619
391.63	0.358075	0.187617	0.100221	0.045884	0.025335	0.010042	0.002294	0.02205	0.284168	0.159173	0.079165	0.042464	0.018361	0.010189	0.005488	0.01775	0.208575	0.119621	0.069729	0.027057	0.01115	0.003139	0.002652	0.017534	0.073226	0.044897	0.010674	0.00221	-0.00712	-0.00415	-0.00075	0.437808	0.296678	0.178037	0.083012	0.036238	0.01849	0.009675	0.020294	0.168088	0.094844	0.053676	0.028678	0.01357	0.008249	0.018081
391.83	0.356325	0.189414	0.106325	0.044527	0.024235	0.011212	0.00852	0.017124	0.289194	0.162077	0.080742	0.045391	0.027073	0.007902	0.005268	0.01383	0.218151	0.123868	0.069568	0.029758	0.007563	0.008219	0.001666	0.019857	0.076005	0.041816	0.010241	0.000536	-0.00168	-0.00948	-0.00142	0.443978	0.294063	0.184553	0.087616	0.036276	0.015612	0.009286	0.008896	0.163933	0.099656	0.051781	0.028062	0.017574	0.011195	0.018236
392.02	0.362989	0.191122	0.106817	0.048778	0.022573	0.011973	0.007095	0.0207	0.282081	0.164162	0.078005	0.041654	0.019939	0.008576	0.007509	0.012667	0.216392	0.123191	0.06392	0.031291	0.014073	0.003722	0.004051	0.010663	0.080101	0.045213	0.006533	0.003118	-0.00212	-0.00845	-0.00333	0.443596	0.298246	0.178844	0.085511	0.041111	0.013227	0.007577	0.024904	0.167317	0.094325	0.055659	0.029344	0.013336	0.012013	0.018002
392.23	0.362624	0.190372	0.107682	0.047573	0.024738	0.006259	0.009411	0.024708	0.288438	0.163872	0.07962	0.047731	0.024788	0.011015	0.010116	0.016057	0.213773	0.11901	0.065342	0.028434	0.009359	0.004822	0.005194	0.01378	0.075574	0.046066	0.010121	0.001517	-0.00371	-0.00506	0.00285	0.448243	0.301359	0.182403	0.084231	0.037223	0.01917	0.01072	0.023296	0.16756	0.098441	0.057055	0.026904	0.017026	0.012901	0.022359
392.42	0.366675	0.196934	0.109095	0.046421	0.029252	0.008365	0.00748	0.021282	0.289839	0.168192	0.080015	0.043886	0.022985	0.011001	0.0058	0.012567	0.21571	0.121288	0.06832	0.028182	0.017583	0.008762	0.004624	0.016634	0.078039	0.04268	0.010926	0.001613	0.000824	-0.00387	0.001051	0.445937	0.301015	0.183274	0.083327	0.041481	0.013293	0.011597	0.036587	0.168567	0.097107	0.053259	0.029161	0.014054	0.008792	0.015955
392.63	0.361416	0.196858	0.10731	0.046773	0.026916	0.010188	0.007331	0.018368	0.292887	0.166751	0.081012	0.043579	0.024299	0.008541	0.002873	0.017655	0.212381	0.123833	0.06896	0.030024	0.010122	0.006484	0.006619	0.013683	0.079295	0.044746	0.011966	0.002848	-0.00132	-0.00403	-0.00046	0.446998	0.302768	0.182586	0.087657	0.036223	0.011765	0.01011	0.014349	0.171737	0.095246	0.054359	0.024685	0.015802	0.011647	0.019112
392.83	0.366154	0.19623	0.10626	0.047072	0.026155	0.01165	0.00457	0.017949	0.293065	0.167142	0.07496	0.044926	0.021754	0.005649	0.004384	0.013573	0.222759	0.12508	0.066351	0.030581	0.015239	0.00356	0.004288	0.017498	0.077563	0.047397	0.010228	-0.00306	-0.0047	-0.00168	-0.00258	0.446666	0.307202	0.187155	0.086823	0.036034	0.015917	0.009257	0.006744	0.167121	0.095616	0.057802	0.029179	0.013174	0.012168	0.020019
393.03	0.369095	0.198266	0.109169	0.045261	0.024031	0.010044	0.005568	0.020808	0.292173	0.166036	0.079822	0.04508	0.023747	0.008597	0.004204	0.014056	0.22101	0.124966	0.071007	0.027906	0.01163	0.005451	0.009936	0.011291	0.078279	0.046795	0.01119	0.000511	-0.00094	-0.00503	-0.00541	0.449346	0.304449	0.187181	0.086714	0.038689	0.015457	0.008544	0.017574	0.170748	0.101058	0.057985	0.031922	0.013072	0.008696	0.019507
393.23	0.368822	0.20066	0.111436	0.045478	0.028785	0.010798	0.004922	0.021989	0.296575	0.170786	0.080205	0.049281	0.024699	0.008592	0.004638	0.010211	0.220311	0.124438	0.068708	0.035002	0.013053	0.004809	0.006248	0.014861	0.080161	0.050184	0.011754	0.002725	-0.00486	-0.0057	-0.00413	0.449833	0.305932	0.184501	0.088423	0.039813	0.016665	0.010541	0.021601	0.171778	0.098802	0.058183	0.026576	0.014335	0.011198	0.018664
393.42	0.369816	0.203142	0.111199	0.052457	0.023145	0.009886	0.00624	0.018781	0.295101	0.165386	0.084245	0.044948	0.018173	0.007474	0.003733	0.017921	0.224035	0.131257	0.068844	0.03198	0.016601	0.008266	0.008672	0.016648	0.07753	0.048252	0.008579	0.001007	-0.00158	-0.00785	0.001551	0.448988	0.309257	0.189356	0.086864	0.041959	0.016141	0.011363	0.009125	0.172456	0.100559	0.054951	0.026184	0.011174	0.011233	0.020498
393.62	0.377829	0.203192	0.109656	0.049824	0.026172	0.013951	0.008146	0.019679	0.291492	0.173573	0.080421	0.043227	0.014944	0.007699	0.000921	0.01112	0.22248	0.130108	0.071414	0.027117	0.012698	0.004673	0.003715	0.01407	0.076679	0.044854	0.007735	-0.00057	-0.00105	-0.00879	-0.00365	0.450179	0.30729	0.191346	0.087089	0.039112	0.01616	0.007271	0.024554	0.16977	0.104189	0.056844	0.028723	0.010973	0.010658	0.021414
393.83	0.381709	0.201089	0.110226	0.049271	0.024301	0.004581	0.008677	0.021261	0.298264	0.171333	0.082581	0.045821	0.02376	0.005452	0.00797	0.012073	0.223439	0.12864	0.06998	0.036518	0.014844	0.003938	0.006881	0.015439	0.079351	0.04401	0.010028	-0.00136	-0.00187	-0.00881	0.000932	0.4539	0.31257	0.189727	0.091553	0.040671	0.015911	0.010572	0.023395	0.171351	0.102507	0.054913	0.033448	0.018039	0.011424	0.019699
394.01	0.378718	0.203646	0.112791	0.04395	0.025948	0.006725	0.005342	0.020649	0.299302	0.170246	0.087315	0.045848	0.021468	0.005513	0.002859	0.012589	0.227012	0.128548	0.066323	0.031375	0.016745	0.010221	0.006375	0.015505	0.082041	0.04513	0.010304	0.000784	-0.00615	-0.00317	0.002554	0.452222	0.311969	0.194424	0.087447	0.039797	0.017702	0.006659	0.023221	0.169844	0.102879	0.055449	0.03001	0.014238	0.012763	0.01983
394.23	0.3851	0.203422	0.114058	0.048755	0.026565	0.010672	0.00737	0.019985	0.302598	0.171918	0.086322	0.04584	0.024953	0.009731	0.005389	0.013453	0.229801	0.129778	0.072216	0.030743	0.013631	0.001953	0.006115	0.015355	0.083041	0.04946	0.007832	0.001935	-0.0032	-0.00435	-0.00213	0.454665	0.310371	0.193059	0.089925	0.039252	0.017149	0.009963	0.02531	0.169637	0.100293	0.056275	0.026927	0.013941	0.011336	0.017897
394.42	0.386152	0.211728	0.10916	0.048328	0.028853	0.011477	0.009836	0.024102	0.30154	0.172723	0.084537	0.041513	0.023834	0.003896	0.004791	0.019276	0.226233	0.129753	0.071725	0.029626	0.010663	0.00151	0.001509	0.014713	0.081674	0.046522	0.01213	0.001787	-0.00381	-0.00613	-0.00166	0.45212	0.313156	0.191334	0.089904	0.039162	0.017873	0.008095	0.025942	0.172503	0.103877	0.062139	0.028778	0.013945	0.009572	0.019046
394.62	0.388766	0.208065	0.114725	0.053379	0.02541	0.005966	0.003844	0.021161	0.309003	0.174804	0.085281	0.044491	0.025708	0.009578	0.006175	0.014412	0.229641	0.131775	0.073112	0.040034	0.014872	0.00453	0.000611	0.012856	0.07966	0.049128	0.013723	-0.00019	-0.0045	-0.00154	-0.00415	0.458583	0.319262	0.190707	0.088677	0.041824	0.01354	0.0086	0.020718	0.172886	0.101632	0.060462	0.031008	0.019499	0.008636	0.021375
394.83	0.393611	0.208487	0.112017	0.049247	0.027402	0.012342	0.010914	0.021739	0.304171	0.176993	0.085576	0.043881	0.025457	0.01067	0.003629	0.017791	0.231017	0.129762	0.072261	0.027929	0.016391	0.005219	0.004612	0.016947	0.082069	0.049892	0.009432	0.001289	-0.00896	-0.0051	-0.00295	0.457874	0.318769	0.193691	0.091081	0.03545	0.018147	0.009289	0.024093	0.175289	0.104055	0.059202	0.030743	0.017734	0.008249	0.016794
395.03	0.392043	0.209303	0.118255	0.052154	0.029163	0.011653	0.008315	0.023249	0.307349	0.173335	0.083812	0.045229	0.025354	0.008116	0.004387	0.019545	0.233961	0.134133	0.072059	0.036354	0.015	0.00196	0.001921	0.018231	0.083627	0.046386	0.013872	-0.00028	-0.00333	-0.00603	0.000733	0.462009	0.318124	0.197613	0.089275	0.043286	0.017564	0.007242	0.034739	0.17968	0.105291	0.061121	0.031546	0.020176	0.011879	0.017818
395.23	0.391682	0.217594	0.117047	0.050291	0.031154	0.006039	0.005022	0.022117	0.30989	0.178876	0.086475	0.046068	0.022639	0.008951	0.002896	0.012627	0.231293	0.135195	0.071939	0.033146	0.018658	0.002893	0.006901	0.014682	0.081342	0.047868	0.015203	0.000602	-0.0052	-0.00311	-0.00546	0.458384	0.319975	0.199694	0.091298	0.038631	0.017331	0.008692	0.021124	0.178795	0.102499	0.058865	0.033179	0.018087	0.009081	0.016478
395.42	0.393558	0.213217	0.114078	0.058431	0.025856	0.01232	0.008366	0.021757	0.306189	0.177117	0.086988	0.047015	0.025449	0.008211	0.003205	0.016545	0.236764	0.135996	0.072714	0.031269	0.016174	0.007007	0.005522	0.017049	0.082403	0.051352	0.00956	0.004297	-0.00068	-0.00535	-0.0028	0.458856	0.320243	0.198194	0.095273	0.041523	0.015748	0.010719	0.012514	0.173102	0.106058	0.059563	0.035901	0.017247	0.012596	0.018145
395.62	0.400607	0.213066	0.114555	0.054735	0.027709	0.009594	0.010155	0.021668	0.312991	0.178164	0.085237	0.049333	0.025229	0.006345	0.004451	0.008273	0.235074	0.13351	0.072574	0.030319	0.015612	0.008258	0.006139	0.01911	0.086334	0.053278	0.010772	-0.00191	-0.00214	-0.01015	-0.0021	0.463122	0.32154	0.198405	0.08905	0.039259	0.016016	0.010832	0.024443	0.177289	0.103494	0.05815	0.029489	0.018411	0.012708	0.017978
395.82	0.399059	0.214872	0.117715	0.054312	0.029905	0.011519	0.006966	0.023402	0.30898	0.180544	0.085815	0.04918	0.026274	0.005795	0.006064	0.015787	0.232088	0.137882	0.074501	0.033545	0.013403	0.010319	0.003182	0.015437	0.082516	0.051619	0.008442	0.002779	-0.00352	-0.00541	-0.00228	0.461842	0.320536	0.199432	0.091582	0.043882	0.020733	0.012716	0.017946	0.176425	0.10401	0.064438	0.033199	0.014721	0.010696	0.021982
396.03	0.402376	0.216289	0.121179	0.052809	0.032429	0.013931	0.010233	0.023385	0.310921	0.179474	0.085997	0.044341	0.025661	0.007382	0.006748	0.01363	0.233855	0.134596	0.072718	0.031606	0.01283	0.005211	0.00401	0.015044	0.082947	0.049861	0.010743	0.002967	-0.0027	-0.00854	-0.00058	0.466048	0.328494	0.20122	0.092877	0.042033	0.017055	0.008825	0.036976	0.178233	0.107454	0.062769	0.034632	0.01615	0.01274	0.0219
396.23	0.406253	0.212598	0.12098	0.056545	0.025799	0.011739	0.010997	0.022737	0.314883	0.182534	0.090381	0.049922	0.020722	0.008606	0.006061	0.013442	0.238071	0.137026	0.075892	0.034927	0.018041	0.01	0.002784	0.017651	0.089518	0.048172	0.011818	0.002275	-0.00782	-0.0075	-0.00344	0.46786	0.327666	0.200885	0.092729	0.041335	0.016396	0.009033	0.025707	0.179324	0.106411	0.064905	0.029846	0.013849	0.015415	0.018308
396.43	0.407034	0.219839	0.118654	0.054619	0.027642	0.012206	0.008239	0.020764	0.315022	0.181641	0.087495	0.046552	0.025399	0.008972	0.002034	0.013714	0.237472	0.133661	0.078005	0.034911	0.023548	0.01059	0.005923	0.0167	0.088542	0.052086	0.00927	0.001143	-0.0022	-0.00221	0.001338	0.466319	0.324712	0.202081	0.089599	0.043163	0.017572	0.010602	0.020966	0.178464	0.102242	0.067202	0.033867	0.015828	0.009565	0.017424
396.62	0.411728	0.221488	0.119126	0.052256	0.029184	0.013668	0.008486	0.022841	0.314859	0.183959	0.090292	0.046182	0.025796	0.014373	0.004935	0.013895	0.234582	0.13608	0.078397	0.033118	0.014272	0.004425	0.003412	0.018471	0.084633	0.04891	0.013049	0.003688	-0.00555	-0.00691	-0.00629	0.468622	0.323428	0.207042	0.095519	0.040881	0.019017	0.011507	0.018991	0.179789	0.105649	0.061538	0.030358	0.009968	0.012627	0.019151
396.82	0.409028	0.21927	0.1236	0.055064	0.032337	0.008486	0.011164	0.018274	0.315342	0.184541	0.090439	0.049971	0.024421	0.010018	0.006913	0.015494	0.245693	0.141367	0.077145	0.039341	0.017235	0.004647	0.005997	0.016403	0.084698	0.049422	0.011503	0.001664	-0.00577	-0.00728	-0.00121	0.466828	0.327583	0.205982	0.093943	0.044225	0.020045	0.006863	0.00329	0.174609	0.104652	0.061947	0.031969	0.016389	0.012182	0.020468
397.02	0.411348	0.221273	0.117892	0.053148	0.027754	0.00936	0.007298	0.019725	0.321812	0.18481	0.086126	0.048077	0.024681	0.009508	0.00191	0.014743	0.239258	0.140911	0.077367	0.037717	0.015538	0.004424	0.005444	0.018121	0.084808	0.051275	0.010068	0.003149	-0.00375	-0.00346	0.005304	0.471148	0.329218	0.204199	0.094611	0.043354	0.019842	0.008801	0.015301	0.174039	0.107329	0.068502	0.033781	0.017901	0.013421	0.019065
397.23	0.414743	0.225281	0.121545	0.053814	0.031323	0.011951	0.011533	0.021081	0.324152	0.181338	0.090288	0.049003	0.025777	0.009724	0.003155	0.014967	0.246417	0.140585	0.078729	0.032134	0.016429	0.008257	0.006247	0.01561	0.093101	0.050982	0.014175	0.005485	-0.00256	-0.00342	-0.00022	0.474493	0.333402	0.206911	0.095407	0.04549	0.018585	0.007869	0.028679	0.178162	0.106473	0.067994	0.034617	0.015018	0.008954	0.017892
397.43	0.414052	0.221371	0.126104	0.05459	0.027173	0.014073	0.007018	0.023638	0.321216	0.192311	0.0943	0.050463	0.030609	0.009871	0.002907	0.015815	0.243642	0.144798	0.075639	0.034941	0.019279	0.008652	0.006762	0.017888	0.090651	0.05385	0.013523	0.0056	-0.00268	-0.00285	-0.00384	0.477045	0.333926	0.204674	0.098559	0.043917	0.013804	0.009594	0.031236	0.182271	0.107629	0.062767	0.033331	0.017101	0.01434	0.019622
397.63	0.413441	0.22096	0.123821	0.05954	0.026703	0.010969	0.010838	0.018494	0.323042	0.190856	0.09314	0.05235	0.022545	0.010628	0.001139	0.015026	0.248128	0.146189	0.078693	0.038328	0.015882	0.0048	0.006148	0.019573	0.090127	0.04982	0.016287	-0.00073	-0.01031	-0.00311	-0.00184	0.472656	0.335429	0.210133	0.095119	0.047911	0.016567	0.011539	0.014277	0.183469	0.10919	0.062099	0.031143	0.013114	0.00864	0.019819
397.84	0.420825	0.225672	0.124732	0.056045	0.029227	0.011145	0.010333	0.022313	0.319488	0.190906	0.094323	0.051692	0.027507	0.006849	0.006697	0.015127	0.245712	0.141756	0.072899	0.038683	0.010935	0.009165	0.007912	0.017687	0.093895	0.051054	0.00904	-0.00096	-0.00563	-0.003	-0.00181	0.472057	0.333689	0.209765	0.097939	0.043381	0.020563	0.005975	0.031636	0.181791	0.107324	0.06812	0.031064	0.014517	0.01328	0.027792
398.07	0.424835	0.227851	0.124724	0.059901	0.033287	0.012531	0.007871	0.02763	0.319794	0.19029	0.096321	0.04836	0.024486	0.01268	0.00519	0.01562	0.248041	0.144588	0.076282	0.036896	0.018308	0.001736	0.004207	0.014012	0.084186	0.053527	0.011352	0.001914	-0.00271	-0.00064	-0.00264	0.473385	0.337761	0.209617	0.096347	0.044476	0.015642	0.012043	0.024604	0.18346	0.111036	0.064675	0.028598	0.017882	0.014686	0.017864
398.23	0.425671	0.230074	0.126573	0.0556	0.027726	0.015288	0.008298	0.019078	0.328889	0.193419	0.092086	0.050694	0.024502	0.012378	0.004893	0.01085	0.250108	0.145088	0.079883	0.03425	0.016226	0.010152	0.003124	0.009923	0.091888	0.049168	0.011734	-0.0021	-0.00468	-0.00685	-0.0064	0.47385	0.33713	0.215075	0.098464	0.04309	0.018883	0.01267	0.01391	0.184009	0.106852	0.06342	0.039435	0.016445	0.00971	0.022314
398.43	0.428553	0.2304	0.126819	0.05824	0.031691	0.009536	0.009794	0.020753	0.328165	0.196693	0.096389	0.049102	0.028077	0.011606	0.00393	0.012957	0.250489	0.146443	0.075659	0.034831	0.013549	0.009197	0.005249	0.014965	0.089859	0.053455	0.014854	-0.0002	-0.00346	-0.00215	-0.00541	0.477549	0.338814	0.210461	0.098182	0.045524	0.019819	0.01062	0.024189	0.182451	0.108462	0.06921	0.030483	0.016997	0.015156	0.023153
398.63	0.423969	0.230065	0.127446	0.05877	0.032942	0.010133	0.011366	0.021993	0.328405	0.194362	0.092819	0.051147	0.023951	0.005522	0.002432	0.015656	0.252406	0.145371	0.078516	0.034258	0.019263	0.006691	0.001986	0.016362	0.089256	0.050576	0.012268	0.004736	-5.9e-05	-0.00522	-0.00116	0.477129	0.339861	0.216123	0.098331	0.047133	0.018875	0.013375	0.012861	0.184162	0.104245	0.065098	0.036869	0.017619	0.01324	0.021865
398.83	0.431408	0.236941	0.122951	0.058202	0.028843	0.015825	0.008276	0.025086	0.332035	0.192987	0.096923	0.051234	0.026159	0.012735	0.003591	0.018057	0.255265	0.146179	0.081158	0.036185	0.015546	0.00393	0.008221	0.017241	0.088508	0.054089	0.016611	0.003676	-0.00777	-0.00334	-0.00223	0.481167	0.337928	0.211094	0.098831	0.045275	0.019397	0.011064	0.011144	0.189283	0.108621	0.065012	0.033292	0.021944	0.010904	0.021554
399.02	0.43444	0.233705	0.129637	0.059264	0.031712	0.010875	0.013819	0.020789	0.327588	0.192328	0.093341	0.048149	0.025404	0.008701	0.0038	0.015428	0.255413	0.142429	0.080937	0.039003	0.017609	0.005589	0.008276	0.019254	0.094419	0.052974	0.010182	0.002933	-0.00074	-0.0071	-0.00156	0.486851	0.34187	0.220757	0.10087	0.043543	0.020439	0.01194	0.029119	0.179245	0.111466	0.069887	0.035235	0.017455	0.013198	0.022752
399.22	0.432016	0.238728	0.127044	0.057508	0.034533	0.008381	0.012032	0.019158	0.328613	0.196246	0.096707	0.04702	0.023623	0.004743	0.003681	0.015854	0.251369	0.15157	0.078902	0.042103	0.015296	0.006913	0.006672	0.015478	0.094502	0.056369	0.011284	0.003591	-0.00465	-0.00666	-0.00405	0.479425	0.341017	0.217195	0.10147	0.044528	0.017961	0.010066	0.023396	0.180644	0.112477	0.06564	0.033009	0.021107	0.008605	0.020957
399.43	0.437952	0.237697	0.130362	0.058161	0.031045	0.011859	0.009382	0.022949	0.327817	0.196965	0.098187	0.051205	0.021469	0.01211	0.004711	0.008066	0.254466	0.148372	0.079692	0.037818	0.015073	0.011596	0.008768	0.014598	0.091467	0.056017	0.012894	-0.00059	-0.00289	-0.00384	-0.00366	0.478921	0.343486	0.216408	0.09959	0.047208	0.020042	0.013533	0.018536	0.179852	0.110132	0.065857	0.033569	0.015816	0.007746	0.018965
399.61	0.442477	0.238224	0.132773	0.060247	0.031931	0.011744	0.010226	0.026305	0.330988	0.195975	0.095569	0.055062	0.025982	0.009559	0.005185	0.011362	0.255767	0.147118	0.081944	0.035871	0.018045	0.005095	0.008045	0.016277	0.091091	0.055233	0.012146	0.002198	-0.0047	-0.00833	-0.0012	0.484689	0.345252	0.217888	0.101487	0.047249	0.021345	0.010387	0.025549	0.178654	0.112454	0.065027	0.034958	0.018191	0.014393	0.024459
399.83	0.442386	0.236948	0.129774	0.060737	0.036956	0.012924	0.007906	0.022837	0.330446	0.197177	0.096804	0.053264	0.029126	0.010923	0.005133	0.013114	0.259273	0.149203	0.078133	0.041092	0.017064	0.011563	0.004056	0.016416	0.094474	0.057716	0.013244	0.001992	-0.00496	-0.00347	0.000167	0.483876	0.346845	0.217368	0.105855	0.046657	0.020033	0.010563	0.032217	0.184558	0.113361	0.067131	0.04067	0.02133	0.008933	0.020486
400.04	0.441931	0.236602	0.132399	0.059516	0.032271	0.009909	0.009202	0.023046	0.331805	0.19926	0.098042	0.053059	0.024266	0.010451	0.001668	0.011155	0.261439	0.149336	0.081609	0.0411	0.019163	0.006189	0.00686	0.015278	0.090244	0.052405	0.014924	0.003915	-0.00167	-0.00933	-0.00259	0.482083	0.348521	0.219996	0.10132	0.046412	0.022539	0.009013	0.022659	0.185899	0.111199	0.06584	0.037423	0.016557	0.011671	0.022861
400.22	0.446529	0.244191	0.133067	0.061517	0.035698	0.013452	0.015549	0.02621	0.335488	0.20072	0.0991	0.051514	0.027189	0.009619	0.003923	0.015903	0.260745	0.150748	0.082816	0.039667	0.016782	0.00942	0.00969	0.016634	0.096249	0.053139	0.017287	0.002911	0.000583	-0.00454	-0.00611	0.487217	0.348213	0.21851	0.103659	0.045576	0.024102	0.011684	0.018901	0.185528	0.110962	0.070637	0.03559	0.020072	0.012729	0.022039
400.42	0.446117	0.242301	0.135503	0.064118	0.035832	0.014524	0.009791	0.022516	0.334956	0.202589	0.10129	0.050146	0.026264	0.005715	0.005818	0.014125	0.262214	0.150686	0.083184	0.039951	0.021729	0.003936	0.003321	0.013932	0.093035	0.056767	0.011334	-0.00054	-0.00679	-0.00243	-0.00152	0.487442	0.350791	0.222563	0.105555	0.048141	0.018553	0.011949	0.005813	0.183127	0.111443	0.068474	0.033604	0.017338	0.010307	0.023199
400.63	0.454762	0.246218	0.132941	0.061427	0.033635	0.013776	0.00665	0.025047	0.337954	0.204453	0.099026	0.05316	0.02531	0.007448	0.006119	0.017378	0.26257	0.154504	0.084314	0.040653	0.021415	0.008645	0.00328	0.016325	0.09372	0.06041	0.014499	-0.00026	-5e-05	-0.00393	-0.00133	0.488318	0.345789	0.220443	0.104593	0.048823	0.017638	0.008719	0.025754	0.185992	0.108995	0.065268	0.039537	0.015608	0.012872	0.0246
400.83	0.45345	0.240436	0.135715	0.058987	0.031279	0.011591	0.009007	0.022847	0.337073	0.200902	0.099033	0.057035	0.026218	0.011058	0.004022	0.016519	0.261813	0.151499	0.082767	0.03991	0.017344	0.004841	0.007275	0.021784	0.088974	0.05659	0.013374	0.00596	0.000259	-0.00244	-0.00427	0.487349	0.355019	0.224547	0.105026	0.045496	0.023729	0.008661	0.017065	0.183722	0.111489	0.070262	0.035896	0.017131	0.010537	0.022901
401.02	0.457596	0.246181	0.133922	0.05986	0.034016	0.015492	0.009068	0.018976	0.335574	0.201413	0.100027	0.053726	0.025585	0.012369	0.00463	0.014104	0.264359	0.158223	0.08496	0.037784	0.022047	0.004693	0.007396	0.019385	0.094706	0.056257	0.010691	0.001477	0.000728	-0.00608	-0.00336	0.492443	0.352232	0.223625	0.104281	0.045037	0.023646	0.011087	0.011207	0.181293	0.112788	0.068831	0.032883	0.014477	0.013589	0.024788
401.22	0.457051	0.24572	0.13134	0.058394	0.036651	0.014948	0.010018	0.024203	0.341521	0.20201	0.10415	0.049595	0.027605	0.011001	0.004374	0.014895	0.267673	0.151539	0.083121	0.035427	0.016581	0.005012	0.006209	0.015952	0.095109	0.056904	0.015801	0.002767	-0.00185	-0.00764	-0.00047	0.486992	0.351227	0.225684	0.107414	0.050985	0.020391	0.013876	0.024554	0.184759	0.114244	0.06537	0.038312	0.014951	0.01245	0.022599
401.42	0.456326	0.245543	0.13612	0.060146	0.031552	0.01695	0.00751	0.019965	0.342857	0.207096	0.099816	0.053818	0.031591	0.006105	0.004893	0.017606	0.264539	0.154883	0.087186	0.041023	0.021371	0.009537	0.004873	0.012707	0.093111	0.058291	0.009894	0.005175	-0.00032	-0.00318	-0.00356	0.485258	0.355567	0.228106	0.111381	0.049939	0.022152	0.012034	0.004519	0.1836	0.110303	0.071564	0.034599	0.016415	0.012197	0.017844
401.63	0.462822	0.244851	0.134642	0.059457	0.034202	0.011059	0.013583	0.023522	0.344694	0.20511	0.102093	0.056557	0.024834	0.012986	0.004576	0.018903	0.266566	0.15539	0.083778	0.043174	0.015735	0.011652	0.003987	0.01515	0.095329	0.058049	0.016192	0.002603	-0.00343	-0.00882	-0.0038	0.491237	0.357774	0.227388	0.105551	0.048776	0.020962	0.01342	0.030074	0.183977	0.117425	0.066896	0.035845	0.013186	0.015087	0.022258
401.83	0.461171	0.249372	0.135874	0.067881	0.035064	0.013306	0.008394	0.021372	0.340483	0.20601	0.098381	0.053913	0.025405	0.013605	0.004181	0.016819	0.267552	0.156018	0.084639	0.040494	0.018432	0.012187	0.008176	0.016658	0.097753	0.058901	0.015097	-0.00067	-0.00207	-0.00695	-0.00432	0.490653	0.356671	0.226423	0.108648	0.050936	0.020995	0.01143	0.018378	0.187335	0.113937	0.071146	0.03904	0.020449	0.016304	0.018575
402.03	0.465898	0.255862	0.134888	0.062097	0.035816	0.018322	0.009836	0.023209	0.344644	0.211499	0.106112	0.057638	0.026639	0.013101	0.005775	0.014787	0.269049	0.158056	0.085291	0.039476	0.019413	0.004939	0.006971	0.016143	0.096645	0.062725	0.018329	0.002749	-0.00425	-0.00483	-0.00127	0.495397	0.360542	0.231421	0.105918	0.047153	0.021051	0.011456	0.014339	0.187859	0.115885	0.073508	0.038037	0.023008	0.012723	0.016874
402.23	0.466399	0.251681	0.138598	0.060055	0.034396	0.014462	0.003876	0.020506	0.347725	0.207686	0.106023	0.054915	0.030842	0.013342	0.005899	0.01633	0.271332	0.152823	0.082884	0.036161	0.014486	0.002594	0.009233	0.017941	0.09851	0.05677	0.012534	0.001202	-0.00237	0.000997	-0.00172	0.493653	0.357789	0.226067	0.107629	0.047754	0.020434	0.010395	0.027976	0.193451	0.11579	0.070425	0.036751	0.019874	0.012283	0.017793
402.42	0.470152	0.251764	0.13697	0.063755	0.035516	0.014471	0.009687	0.024242	0.343294	0.211711	0.105399	0.057572	0.030028	0.012069	0.007177	0.01438	0.272122	0.162142	0.087764	0.042378	0.015236	0.009131	0.004239	0.015465	0.099259	0.05818	0.01023	-0.00072	0.003821	-0.0081	-0.00706	0.492963	0.359105	0.229684	0.109823	0.051833	0.022549	0.014223	0.015944	0.191179	0.115853	0.068539	0.038433	0.025179	0.012343	0.025172
402.62	0.468113	0.249883	0.135308	0.065543	0.037288	0.013662	0.009734	0.024706	0.343082	0.205273	0.103801	0.051013	0.024506	0.006532	0.003973	0.015451	0.277823	0.160207	0.085013	0.040315	0.019948	0.00302	0.003706	0.013661	0.096129	0.059126	0.016043	0.000766	-0.00049	-0.00439	4.86e-05	0.492118	0.360857	0.229027	0.10851	0.04914	0.022171	0.018537	0.029674	0.190474	0.11316	0.070012	0.042842	0.02189	0.011432	0.017571
402.83	0.472176	0.258034	0.140296	0.062872	0.031944	0.015991	0.012809	0.025665	0.349864	0.211439	0.10309	0.05654	0.027364	0.014214	0.007059	0.018462	0.270977	0.161477	0.090136	0.040846	0.020674	0.00527	0.006601	0.015286	0.097442	0.058281	0.011063	0.004154	-0.00324	-0.00654	-0.00472	0.49488	0.361259	0.232691	0.110064	0.049154	0.021918	0.012468	0.005342	0.186905	0.120213	0.06902	0.031415	0.022973	0.011724	0.024207
403.03	0.47661	0.259526	0.141394	0.063585	0.033898	0.015409	0.006628	0.020848	0.346534	0.210909	0.106054	0.054504	0.029621	0.010667	0.008007	0.012875	0.272618	0.162441	0.087791	0.039961	0.016947	0.009637	0.006556	0.017262	0.096096	0.05797	0.016853	0.004724	-0.00095	-0.0087	0.001825	0.496455	0.360927	0.232573	0.110503	0.051425	0.020686	0.01088	0.017815	0.190054	0.116738	0.074963	0.039116	0.020704	0.013838	0.021835
403.23	0.481459	0.258586	0.139193	0.062438	0.043155	0.014301	0.009434	0.022332	0.348094	0.211521	0.106156	0.056144	0.026959	0.007774	0.004894	0.017284	0.276312	0.160024	0.089698	0.037438	0.017576	0.002527	0.008463	0.013341	0.102008	0.06031	0.015136	0.005171	-0.00408	-0.00386	0.001483	0.497232	0.367559	0.238533	0.109038	0.049845	0.017919	0.008444	0.010317	0.18842	0.117769	0.068055	0.03849	0.019506	0.01208	0.018607
403.42	0.477461	0.260294	0.138444	0.067881	0.039594	0.013752	0.009245	0.021759	0.35426	0.216635	0.109695	0.052438	0.024821	0.011192	0.004828	0.019506	0.275551	0.163347	0.090497	0.040252	0.020925	0.009204	0.005604	0.017856	0.100531	0.05943	0.015079	0.003781	-0.00318	-0.00379	-0.00092	0.500075	0.362471	0.23716	0.111382	0.054835	0.022858	0.009399	0.00756	0.191358	0.115237	0.071082	0.03504	0.016444	0.015515	0.018734
403.62	0.480877	0.259565	0.143076	0.067769	0.038087	0.014661	0.01247	0.023466	0.351716	0.215686	0.106477	0.058773	0.030407	0.011302	0.004996	0.014355	0.270603	0.163213	0.089108	0.040975	0.020868	0.009651	0.006266	0.015985	0.09851	0.059065	0.014	0.003471	-0.00354	-0.00835	-0.00438	0.500396	0.367381	0.237154	0.110808	0.051641	0.020361	0.00653	0.016612	0.190236	0.114864	0.070611	0.038834	0.021479	0.013305	0.021596
403.83	0.482124	0.264676	0.144786	0.066346	0.039	0.014252	0.012804	0.026304	0.351511	0.212213	0.107309	0.054778	0.030628	0.010988	0.005471	0.015274	0.279826	0.16508	0.088032	0.045126	0.01666	0.00737	0.006176	0.017067	0.09961	0.058152	0.015556	0.00279	-0.005	-0.0035	-0.00188	0.504291	0.369681	0.232201	0.108793	0.049201	0.018578	0.010709	0.032428	0.191195	0.118721	0.071945	0.040021	0.017247	0.012222	0.018645
404.03	0.482481	0.266093	0.14221	0.065225	0.041237	0.01921	0.01194	0.024601	0.354844	0.216608	0.108438	0.058276	0.029432	0.009918	0.001349	0.016219	0.280553	0.163514	0.091814	0.046458	0.019594	0.007719	0.007543	0.017258	0.099605	0.059854	0.019271	0.006256	-0.00424	-0.00321	0.000625	0.503437	0.367722	0.237286	0.114739	0.052928	0.022034	0.015539	0.018203	0.189479	0.117663	0.072511	0.043137	0.022295	0.013349	0.022798
404.23	0.488077	0.264482	0.14252	0.066365	0.035605	0.01424	0.01492	0.026647	0.355156	0.220026	0.105451	0.058634	0.03103	0.014275	0.005777	0.017309	0.276332	0.16264	0.092309	0.045136	0.015408	0.01293	0.005466	0.020042	0.098865	0.061662	0.011274	0.00571	0.001637	-0.00685	0.000563	0.50006	0.367066	0.236408	0.113192	0.048546	0.023069	0.008909	0.006091	0.190454	0.117737	0.073069	0.040602	0.015776	0.012763	0.020485
404.42	0.485781	0.266754	0.149672	0.064059	0.036843	0.017368	0.010399	0.025964	0.360737	0.217693	0.107947	0.059568	0.029053	0.014583	0.000289	0.015328	0.279244	0.166909	0.088295	0.038206	0.026882	0.008568	0.004848	0.015512	0.098324	0.059095	0.013271	0.005593	0.000716	-0.00748	0.000867	0.505849	0.370357	0.235903	0.113151	0.052724	0.026389	0.01184	0.024436	0.193875	0.118482	0.077894	0.035454	0.019435	0.016631	0.021027
404.62	0.491863	0.264022	0.147231	0.063123	0.03538	0.01385	0.012204	0.027674	0.355135	0.215568	0.112431	0.061918	0.023846	0.012212	0.00453	0.017227	0.282819	0.162801	0.090296	0.044954	0.021104	0.010056	0.008326	0.016507	0.101804	0.06129	0.016305	0.006143	-0.00485	-0.00272	-0.0021	0.503478	0.375073	0.234653	0.114575	0.054635	0.018829	0.013199	0.021387	0.190922	0.119296	0.072935	0.035013	0.019999	0.012424	0.020085
404.82	0.492244	0.270194	0.143879	0.069308	0.037601	0.015363	0.01411	0.024804	0.356741	0.217384	0.114214	0.056935	0.027404	0.014309	0.00738	0.012135	0.280826	0.165946	0.092564	0.046292	0.013737	0.007536	0.005467	0.016015	0.101865	0.06556	0.015375	0.008258	-0.00133	-0.00808	9.3e-06	0.498518	0.369941	0.241699	0.116572	0.053882	0.021352	0.011887	0.023456	0.191015	0.121007	0.075173	0.03924	0.01714	0.013639	0.014342
405.03	0.493582	0.271984	0.145432	0.065688	0.039278	0.020259	0.012547	0.021469	0.361311	0.220202	0.111379	0.059265	0.030183	0.011507	0.00195	0.020845	0.277643	0.162868	0.085699	0.042131	0.024951	0.012318	0.007886	0.01513	0.102244	0.063306	0.01125	0.004188	-0.00082	-0.0043	-0.00171	0.504887	0.371625	0.239187	0.115231	0.051035	0.02361	0.012547	0.013648	0.190208	0.120883	0.072955	0.04057	0.019067	0.014249	0.022176
405.23	0.496252	0.269113	0.14919	0.071074	0.037423	0.012818	0.014845	0.024127	0.362919	0.215434	0.110511	0.06355	0.030518	0.009979	0.005962	0.016388	0.281731	0.165517	0.09115	0.043497	0.018689	0.008426	0.00439	0.017841	0.101756	0.06146	0.017894	0.00589	-0.00017	-0.00428	-0.0013	0.504354	0.374703	0.23953	0.117628	0.051894	0.022203	0.012017	0.018939	0.193883	0.120754	0.071837	0.042709	0.02068	0.016065	0.020979
405.43	0.497604	0.271242	0.150583	0.06655	0.036447	0.011389	0.00895	0.025213	0.358406	0.224049	0.10901	0.062138	0.026247	0.015544	0.004561	0.013492	0.284497	0.169283	0.092155	0.047156	0.023335	0.010629	0.008966	0.022553	0.102814	0.065359	0.018369	0.005969	-0.0043	-0.00457	-0.00175	0.50441	0.376832	0.241462	0.11271	0.052916	0.026213	0.012326	0.027287	0.186099	0.120749	0.07635	0.038491	0.023418	0.015093	0.02225
405.64	0.502698	0.273809	0.145483	0.071978	0.035702	0.019668	0.011287	0.026759	0.360206	0.219919	0.112484	0.061948	0.033062	0.010219	0.006583	0.016805	0.286361	0.169397	0.097286	0.039947	0.023181	0.011997	0.005478	0.0171	0.100856	0.062659	0.020816	-0.00348	-0.0004	-0.00621	-0.00194	0.506673	0.378965	0.241882	0.114859	0.049404	0.027664	0.011829	0.012184	0.192265	0.121193	0.072939	0.03879	0.017715	0.013752	0.020996
405.82	0.503898	0.273463	0.147537	0.067313	0.032912	0.017599	0.010088	0.024035	0.361655	0.220273	0.1113	0.058694	0.034567	0.015625	0.004291	0.01673	0.28396	0.168379	0.091448	0.044341	0.019708	0.004415	0.00645	0.013418	0.105387	0.062216	0.018685	-0.00212	-0.00605	-0.00718	-0.00364	0.509116	0.37557	0.246126	0.118106	0.050662	0.027052	0.013989	0.011242	0.19537	0.118342	0.0719	0.038784	0.024442	0.012415	0.025371
406.02	0.50466	0.275626	0.149782	0.070001	0.038199	0.00737	0.01245	0.023638	0.361633	0.224152	0.11401	0.06229	0.030646	0.01566	0.006856	0.01489	0.289894	0.170697	0.093032	0.04332	0.021609	0.010936	0.007027	0.020189	0.101083	0.059451	0.016101	0.000884	-0.00193	-0.00646	-0.00043	0.506627	0.378352	0.246533	0.118317	0.054514	0.023033	0.012685	0.013152	0.192687	0.117624	0.078277	0.04158	0.020297	0.01089	0.024918
406.23	0.510068	0.277555	0.14889	0.07277	0.038388	0.014032	0.011774	0.023711	0.362986	0.222867	0.11279	0.059347	0.030488	0.017588	0.004618	0.013665	0.289591	0.169676	0.090564	0.046052	0.021116	0.009177	0.006142	0.014498	0.10537	0.064591	0.01646	0.005466	-0.00415	-0.00318	-0.00239	0.507458	0.378446	0.248373	0.11905	0.056544	0.022179	0.010982	0.025895	0.197295	0.119308	0.076751	0.041238	0.020458	0.01556	0.019626
406.43	0.506834	0.276489	0.151996	0.069164	0.037418	0.014343	0.009441	0.030285	0.366919	0.224447	0.110725	0.065442	0.034133	0.014375	0.004664	0.021643	0.290437	0.170839	0.090886	0.043505	0.023028	0.012764	0.006067	0.010644	0.102154	0.063253	0.01605	0.005428	-0.00453	-0.00317	-0.00167	0.508593	0.379356	0.245674	0.12107	0.058831	0.02441	0.01424	0.009663	0.197374	0.12548	0.078516	0.039762	0.021322	0.013299	0.022662
406.63	0.510424	0.280201	0.155732	0.067621	0.040675	0.014816	0.007373	0.021226	0.361867	0.226592	0.116461	0.059795	0.029911	0.014653	0.006426	0.021258	0.290409	0.173197	0.093671	0.046759	0.023838	0.007157	0.004253	0.016416	0.106508	0.066255	0.019649	0.003028	-0.00151	-0.00254	-0.00519	0.508192	0.381991	0.248317	0.117061	0.052955	0.023167	0.014761	0.039629	0.19024	0.121794	0.074075	0.04227	0.019731	0.014198	0.028733
406.82	0.514135	0.276895	0.156038	0.070214	0.03932	0.014831	0.0152	0.024692	0.364328	0.224344	0.116997	0.059054	0.029986	0.009529	0.008141	0.020912	0.293911	0.172693	0.097165	0.044707	0.018891	0.008661	0.002906	0.016966	0.107261	0.062671	0.015649	0.003799	0.002079	-0.00642	-0.00385	0.507005	0.383922	0.247456	0.11706	0.056157	0.026759	0.012745	0.0239	0.198943	0.121937	0.072935	0.039489	0.019661	0.0143	0.019304
407.02	0.512938	0.281432	0.149882	0.072812	0.038185	0.016905	0.009206	0.024794	0.362804	0.230852	0.113719	0.057972	0.032468	0.012981	0.00243	0.017314	0.289422	0.173072	0.094482	0.03897	0.022667	0.004189	0.002422	0.016203	0.104595	0.065227	0.013793	0.008017	0.000917	-0.00351	0.000901	0.511178	0.381962	0.248926	0.119215	0.052668	0.02297	0.013019	0.009763	0.192248	0.125374	0.078138	0.040699	0.024621	0.014023	0.023085
407.23	0.518965	0.285492	0.149773	0.070422	0.036583	0.016779	0.014464	0.027388	0.367147	0.230205	0.117751	0.057669	0.036184	0.012916	0.004119	0.016599	0.296115	0.178512	0.092932	0.048003	0.022365	0.009109	0.008817	0.021013	0.106388	0.065879	0.020981	0.005111	-0.00071	-0.00564	-0.00255	0.514247	0.386708	0.25082	0.11625	0.053548	0.022687	0.01622	0.016517	0.194154	0.12248	0.074659	0.04082	0.018926	0.013705	0.020483
407.43	0.519454	0.281274	0.156551	0.074061	0.037186	0.013942	0.010389	0.024682	0.370977	0.233029	0.115182	0.064075	0.030593	0.010732	0.008591	0.013925	0.298478	0.175375	0.095405	0.044855	0.024209	0.008772	0.009729	0.016487	0.108486	0.063722	0.018103	-0.0001	-0.00329	-0.00691	0.000263	0.511153	0.382537	0.249936	0.119649	0.055235	0.024815	0.008987	0.013516	0.189124	0.123128	0.081338	0.040084	0.022354	0.012841	0.022693
407.63	0.519237	0.287011	0.15739	0.070594	0.036845	0.013877	0.01169	0.022123	0.37375	0.229546	0.114547	0.061173	0.034644	0.01489	0.007837	0.01584	0.296066	0.173996	0.101403	0.047849	0.025393	0.011797	0.004739	0.015901	0.106974	0.065914	0.02005	0.004282	0.000104	-0.00567	-0.00225	0.510575	0.385451	0.252423	0.117137	0.055292	0.023951	0.010741	0.023259	0.192786	0.121156	0.076369	0.044087	0.025719	0.015821	0.022278
407.83	0.525049	0.289371	0.155876	0.07413	0.038689	0.01617	0.011112	0.022073	0.372734	0.234077	0.117182	0.061312	0.030272	0.012645	0.004756	0.01548	0.300455	0.173749	0.092984	0.045021	0.023269	0.012804	0.002629	0.017124	0.10601	0.067759	0.013886	0.002394	-0.00456	-0.0044	-0.00187	0.514902	0.385543	0.251091	0.122315	0.053664	0.023829	0.014684	0.01518	0.198135	0.122879	0.080861	0.042657	0.021764	0.015673	0.022068
408.02	0.527087	0.286868	0.159874	0.072421	0.038092	0.014952	0.011649	0.023879	0.370777	0.231474	0.116975	0.060465	0.035143	0.017533	0.003297	0.018828	0.296287	0.175362	0.096501	0.048259	0.021212	0.010916	0.004595	0.020291	0.108797	0.066397	0.021419	0.002849	-0.0056	-0.00462	-0.00242	0.512531	0.389746	0.254757	0.121535	0.054485	0.027271	0.011978	0.017648	0.197481	0.125417	0.078495	0.041421	0.023693	0.016632	0.019999
408.23	0.525418	0.28752	0.156601	0.078801	0.042248	0.017094	0.007857	0.021094	0.379174	0.231403	0.11694	0.06055	0.035159	0.01295	0.006465	0.015656	0.294711	0.17913	0.096819	0.044651	0.026813	0.008553	0.003832	0.014427	0.114232	0.065513	0.019857	0.004442	-0.00461	-0.00288	-0.00216	0.512301	0.38925	0.25495	0.123487	0.056739	0.027384	0.012217	0.011392	0.193979	0.126249	0.075241	0.042079	0.023762	0.015824	0.024345
408.43	0.529771	0.292816	0.159671	0.071308	0.040252	0.013392	0.0085	0.022383	0.372139	0.234609	0.115431	0.065982	0.034463	0.018612	0.007662	0.014933	0.299538	0.183136	0.099315	0.045505	0.021536	0.011171	0.005055	0.012883	0.10599	0.064204	0.016881	0.005462	0.000939	-0.00313	-0.00123	0.513498	0.388082	0.256442	0.127239	0.055172	0.023158	0.011117	0.011576	0.196205	0.127782	0.078448	0.03517	0.022837	0.011714	0.019394
408.63	0.530318	0.291648	0.161294	0.074563	0.036857	0.013316	0.014138	0.02172	0.371988	0.23437	0.119641	0.06251	0.033667	0.016512	0.003833	0.014337	0.303768	0.176686	0.098003	0.050297	0.026672	0.006056	0.010068	0.017071	0.107598	0.065381	0.022479	0.007524	-0.00373	-0.00163	0.001037	0.515281	0.390726	0.256373	0.120531	0.058738	0.023676	0.014718	0.005854	0.194229	0.126083	0.076655	0.043549	0.022417	0.010734	0.025105
408.83	0.532833	0.291871	0.162003	0.075644	0.04205	0.012956	0.017024	0.023818	0.372693	0.239	0.119304	0.067085	0.032729	0.011241	0.007666	0.01928	0.301363	0.178737	0.10038	0.047843	0.023029	0.010774	0.00578	0.017494	0.114187	0.069728	0.018836	0.002311	-0.00285	-0.00439	-0.00171	0.518996	0.392878	0.256493	0.124928	0.056331	0.024409	0.013076	0.027195	0.19751	0.126105	0.082991	0.045023	0.023325	0.012193	0.020496
409.02	0.535061	0.29556	0.158309	0.078215	0.036466	0.017192	0.016462	0.018715	0.37412	0.235143	0.118822	0.063431	0.0273	0.015136	0.00778	0.012393	0.300947	0.181609	0.10021	0.048639	0.020028	0.012317	0.004322	0.016312	0.109907	0.064317	0.018371	0.007046	-0.00337	-0.00386	-0.00228	0.520426	0.393577	0.258507	0.122687	0.057206	0.027091	0.01174	0.012773	0.197199	0.127556	0.080009	0.045304	0.022112	0.014641	0.021166
409.22	0.540201	0.295132	0.161885	0.075174	0.042347	0.013501	0.016506	0.029176	0.377541	0.236145	0.11778	0.064632	0.03211	0.014958	0.004461	0.019009	0.302894	0.178626	0.099194	0.049183	0.021154	0.012181	0.005837	0.017228	0.108509	0.067026	0.023029	0.002641	-0.00195	-0.00532	-0.00085	0.520008	0.39493	0.259203	0.120828	0.057778	0.022332	0.012925	0.043608	0.197424	0.125447	0.077371	0.043741	0.022902	0.014982	0.02605
409.43	0.537344	0.3	0.160237	0.073943	0.040091	0.019878	0.013478	0.027052	0.374761	0.234985	0.122032	0.063763	0.036881	0.013154	0.004458	0.016334	0.303238	0.182006	0.100727	0.045661	0.024804	0.014074	0.005195	0.017941	0.111169	0.069047	0.018529	0.002685	-0.00653	-0.00568	-0.00163	0.521097	0.395069	0.258727	0.121912	0.057414	0.025655	0.013396	0.01928	0.199441	0.129153	0.083598	0.048908	0.023997	0.010786	0.025943
409.63	0.541709	0.29786	0.162525	0.077387	0.042741	0.017387	0.011528	0.025616	0.37776	0.240331	0.122025	0.063142	0.035682	0.014711	0.006224	0.016373	0.301596	0.182897	0.100619	0.044503	0.027791	0.008811	0.004763	0.013635	0.111413	0.068041	0.020445	0.001487	-0.00357	-0.00724	-0.00333	0.518898	0.392176	0.262188	0.125437	0.060424	0.028364	0.013425	0.011349	0.200397	0.128868	0.080337	0.04489	0.019235	0.014936	0.023945
409.83	0.542949	0.29584	0.165949	0.075312	0.041619	0.018375	0.014624	0.023598	0.382899	0.236988	0.120717	0.065325	0.032448	0.013314	0.006144	0.021682	0.310008	0.184424	0.10198	0.048794	0.024667	0.008897	0.005634	0.014507	0.113949	0.064888	0.015559	0.006309	0.002043	-0.0022	-0.0034	0.52009	0.396223	0.263433	0.123113	0.054187	0.028436	0.010835	0.025091	0.197006	0.127043	0.076556	0.041957	0.024007	0.018057	0.021578
410.04	0.54353	0.302042	0.164796	0.075313	0.041284	0.018378	0.007567	0.027453	0.377356	0.23438	0.121401	0.063908	0.036358	0.014791	0.003828	0.021477	0.303841	0.186843	0.104457	0.047598	0.023035	0.006465	0.007585	0.015881	0.114937	0.067201	0.018235	0.00522	-0.00356	-0.00401	-0.00293	0.520236	0.396786	0.263485	0.124308	0.06383	0.025847	0.015692	0.021646	0.197945	0.131486	0.080502	0.046819	0.025359	0.013913	0.021568
410.22	0.551317	0.303253	0.161594	0.075294	0.042799	0.018216	0.014948	0.028392	0.380725	0.243171	0.121726	0.067485	0.03787	0.015101	0.00679	0.017898	0.307027	0.181914	0.099165	0.051199	0.023474	0.010064	0.009317	0.013891	0.113507	0.069393	0.018923	0.009164	0.000755	-0.00139	-0.00389	0.520657	0.396464	0.266293	0.12421	0.05902	0.026609	0.013139	0.019112	0.203358	0.13006	0.077922	0.041577	0.022994	0.0158	0.02612
410.42	0.545651	0.302185	0.16603	0.075906	0.044586	0.019316	0.014839	0.02752	0.378099	0.24182	0.123554	0.064271	0.030794	0.011149	0.001974	0.01891	0.309193	0.184194	0.103097	0.048263	0.019688	0.012036	0.007136	0.014663	0.110475	0.069868	0.019714	0.003036	0.000364	-0.00491	-0.00281	0.518756	0.397224	0.263354	0.122429	0.065442	0.026526	0.016161	0.026041	0.201597	0.130367	0.085269	0.043056	0.022669	0.017573	0.023165
410.63	0.5512	0.303216	0.164327	0.07668	0.044914	0.018036	0.010175	0.025408	0.38015	0.237367	0.124599	0.065132	0.031643	0.014327	0.007426	0.017199	0.309589	0.184472	0.105908	0.049445	0.023727	0.008331	0.003313	0.017353	0.111303	0.064221	0.019659	0.004546	0.002009	-0.00759	-0.00275	0.520368	0.39894	0.265266	0.127947	0.061284	0.022746	0.019024	0.012945	0.203128	0.13034	0.079747	0.04338	0.023199	0.018674	0.027
410.83	0.552846	0.30305	0.165448	0.07776	0.037292	0.015299	0.014011	0.023697	0.381479	0.244224	0.122319	0.062936	0.035437	0.014578	0.005359	0.016609	0.311191	0.187959	0.1005	0.050498	0.024262	0.01262	0.004432	0.022983	0.113957	0.071927	0.018661	0.005993	-0.00447	-0.00306	0.000545	0.527222	0.403577	0.266557	0.129721	0.061465	0.024577	0.012381	0.013302	0.195545	0.132051	0.080479	0.048665	0.021933	0.015341	0.021739
411.02	0.552581	0.304416	0.167697	0.078034	0.044952	0.020645	0.014357	0.028388	0.375495	0.246421	0.122286	0.067491	0.036555	0.010666	0.004378	0.020514	0.312574	0.185134	0.104144	0.050615	0.02506	0.01243	0.005924	0.018447	0.116523	0.066742	0.016269	0.008496	0.003272	-0.00602	0.000733	0.526081	0.399876	0.26935	0.127512	0.058354	0.021824	0.016649	0.01357	0.194629	0.127393	0.082163	0.046361	0.02531	0.01284	0.023074
411.24	0.557716	0.305799	0.169714	0.074173	0.040306	0.016897	0.011233	0.028011	0.38193	0.24925	0.128419	0.068094	0.034474	0.015159	0.00393	0.015871	0.312413	0.186904	0.108315	0.048057	0.023531	0.013212	0.010763	0.013912	0.111841	0.069069	0.024239	0.005797	-0.00371	0.000975	-0.00515	0.52438	0.398603	0.261995	0.12787	0.060957	0.027828	0.017914	0.016248	0.198166	0.127581	0.083958	0.042501	0.022847	0.015213	0.027488
411.42	0.557761	0.303569	0.168021	0.075938	0.045419	0.018089	0.011896	0.021869	0.380784	0.242014	0.124634	0.065074	0.037183	0.015893	0.002788	0.018552	0.316385	0.190055	0.101129	0.053127	0.02418	0.008523	0.004173	0.016722	0.112373	0.071422	0.019503	0.006154	-0.00335	-0.00877	-0.00283	0.523554	0.401067	0.268463	0.127173	0.059333	0.023926	0.013022	0.017623	0.204512	0.130755	0.082595	0.047227	0.02372	0.01196	0.026102
411.63	0.560407	0.310114	0.168551	0.078083	0.037333	0.02021	0.009579	0.026704	0.386232	0.248151	0.126629	0.067636	0.035768	0.011969	0.013002	0.017392	0.313163	0.190323	0.103747	0.044974	0.021434	0.01088	0.006908	0.018494	0.111505	0.071129	0.019587	0.004388	0.001526	-0.00078	-0.00579	0.521762	0.401739	0.271506	0.128299	0.061822	0.025254	0.013786	0.012799	0.199391	0.127559	0.083078	0.048317	0.024663	0.011068	0.024304
411.83	0.561496	0.309617	0.169623	0.07531	0.044412	0.020325	0.01015	0.025256	0.385369	0.246052	0.128641	0.069963	0.033059	0.01216	0.003442	0.013199	0.315514	0.197438	0.103607	0.05309	0.020614	0.005644	0.003546	0.023618	0.11184	0.070565	0.017013	0.002188	-0.00091	-0.0002	-0.00298	0.523541	0.401255	0.265302	0.12935	0.063259	0.026086	0.013034	0.025691	0.200149	0.130646	0.082302	0.047525	0.023023	0.013762	0.02456
412.03	0.567911	0.312684	0.169342	0.082323	0.043137	0.016309	0.014573	0.026141	0.380308	0.247022	0.126687	0.06415	0.034764	0.014859	0.009508	0.016252	0.315772	0.189485	0.097951	0.048129	0.025008	0.012077	0.010909	0.012719	0.110543	0.072609	0.021879	0.004282	8.82e-05	-0.00308	0.003542	0.524827	0.404637	0.271103	0.131276	0.061501	0.027591	0.012904	0.021114	0.196743	0.131506	0.081284	0.044989	0.02444	0.018616	0.025865
412.23	0.568299	0.310631	0.167942	0.077037	0.043224	0.017983	0.014791	0.025879	0.386379	0.250863	0.12893	0.06598	0.036665	0.013604	0.006979	0.017287	0.31699	0.19097	0.102227	0.054632	0.022707	0.014956	0.002284	0.014007	0.112325	0.066759	0.021863	0.007753	-0.00362	-0.00145	-0.00495	0.524528	0.408842	0.269263	0.129457	0.061596	0.028246	0.017826	0.021338	0.201765	0.127673	0.084454	0.043531	0.024867	0.013744	0.022973
412.42	0.567301	0.314181	0.16822	0.083289	0.043767	0.021519	0.015426	0.024935	0.386817	0.248371	0.129466	0.069587	0.035305	0.015519	0.005215	0.015604	0.319214	0.192807	0.105007	0.05283	0.02698	0.008097	0.006567	0.02188	0.118254	0.067549	0.017036	0.005294	-0.00435	-0.00797	-0.00656	0.526017	0.406239	0.270103	0.128721	0.057995	0.029565	0.016969	0.024339	0.201588	0.126643	0.08539	0.051102	0.024869	0.017991	0.025747
412.62	0.56858	0.314291	0.167194	0.078286	0.043742	0.017579	0.014658	0.024182	0.386234	0.247577	0.126113	0.073243	0.035335	0.015774	0.007239	0.017336	0.31659	0.194551	0.105416	0.048699	0.028925	0.016636	0.004897	0.014856	0.115983	0.069672	0.017921	0.002698	0.000323	-0.00567	-0.002	0.523919	0.407176	0.274291	0.131486	0.060945	0.029028	0.015532	0.007845	0.198608	0.128137	0.087388	0.043164	0.023806	0.016143	0.02276
412.83	0.570473	0.312852	0.172356	0.080886	0.048231	0.01636	0.013519	0.027456	0.386372	0.251241	0.13103	0.070469	0.029624	0.011834	0.007434	0.013676	0.319167	0.193865	0.107521	0.049838	0.026151	0.010871	0.008383	0.017229	0.113676	0.071135	0.021296	0.004107	-0.00067	-0.00773	-0.00492	0.529937	0.408417	0.268283	0.131843	0.061044	0.023392	0.015417	0.027569	0.203271	0.130365	0.087198	0.046737	0.025699	0.018112	0.022072
413.01	0.568	0.318294	0.167259	0.081965	0.049087	0.018696	0.012351	0.02877	0.390179	0.252792	0.129979	0.066604	0.031131	0.013778	0.006424	0.020128	0.321077	0.191471	0.104447	0.053514	0.026318	0.012217	0.004193	0.017026	0.115851	0.06985	0.015338	0.004331	-0.0038	-0.0044	-0.00525	0.533013	0.407184	0.271249	0.132969	0.058636	0.028201	0.011929	0.019336	0.204972	0.131091	0.081131	0.046029	0.025124	0.011113	0.02048
413.23	0.574077	0.319695	0.176265	0.081768	0.044065	0.019287	0.016265	0.027465	0.391208	0.25343	0.129345	0.065624	0.034391	0.016381	0.004236	0.012462	0.321801	0.195859	0.108926	0.056327	0.025222	0.012675	0.005215	0.018512	0.115268	0.071001	0.019456	0.00483	-0.00118	-0.0072	-0.00466	0.526811	0.412757	0.270225	0.136186	0.062178	0.028371	0.016676	0.015782	0.204376	0.131724	0.082369	0.048842	0.027529	0.013681	0.02054
413.42	0.581014	0.316975	0.173351	0.079933	0.046804	0.017865	0.010047	0.027458	0.392628	0.254298	0.127471	0.067992	0.031658	0.017892	0.004601	0.015749	0.32051	0.196038	0.109949	0.047531	0.023169	0.013245	0.005902	0.015043	0.118454	0.078378	0.018646	0.003967	-0.00309	-0.00825	-0.00255	0.528633	0.41181	0.272733	0.131309	0.06019	0.028623	0.013397	0.026255	0.204293	0.135324	0.084861	0.048827	0.021878	0.016516	0.018088
413.62	0.579899	0.320077	0.169644	0.084785	0.052231	0.018668	0.012088	0.029876	0.39147	0.253069	0.130565	0.070706	0.033733	0.01323	0.008562	0.019758	0.322508	0.196771	0.109709	0.051734	0.02902	0.014176	0.007253	0.013696	0.114383	0.076174	0.018187	0.005766	-0.00329	-0.00233	-0.00117	0.530804	0.413057	0.275346	0.133588	0.066805	0.02811	0.016722	0.038318	0.206407	0.137157	0.081411	0.048761	0.024963	0.017088	0.025962
413.83	0.576595	0.320018	0.176474	0.080927	0.045765	0.014879	0.013046	0.02669	0.38544	0.254357	0.130963	0.070819	0.034972	0.016718	0.008043	0.016732	0.327114	0.195959	0.106799	0.047216	0.023929	0.012841	0.004994	0.015428	0.116163	0.073984	0.022291	0.005203	-0.00345	-0.00102	-0.00415	0.53339	0.415596	0.274978	0.134295	0.063293	0.0275	0.01787	0.025682	0.199497	0.13323	0.083932	0.044575	0.021988	0.017722	0.022926
414.01	0.581868	0.323342	0.177213	0.083244	0.04496	0.01695	0.007348	0.024721	0.395295	0.255303	0.131218	0.065245	0.03602	0.015035	0.008178	0.019825	0.324265	0.199325	0.107316	0.050013	0.02236	0.00693	0.007997	0.016839	0.118179	0.072428	0.022085	0.005172	-0.00272	-0.00271	0.000168	0.533216	0.411596	0.279726	0.134762	0.065949	0.026354	0.01524	0.011236	0.199692	0.133252	0.082816	0.050227	0.023352	0.015568	0.021736
414.23	0.584922	0.323843	0.17866	0.083137	0.049677	0.020733	0.015448	0.028167	0.391283	0.256206	0.129285	0.06899	0.039531	0.015207	0.007362	0.015581	0.323883	0.200068	0.110833	0.052828	0.026511	0.012019	0.006743	0.015781	0.120258	0.074112	0.020431	0.005629	-0.00207	-0.00509	-0.00768	0.528792	0.410988	0.278154	0.134009	0.058743	0.02833	0.012839	0.023508	0.206674	0.135801	0.082689	0.04726	0.02263	0.015713	0.018122
414.43	0.581554	0.326208	0.175884	0.079363	0.046074	0.01769	0.013827	0.028512	0.391211	0.252706	0.13208	0.069975	0.038742	0.016375	0.010101	0.01493	0.332485	0.19852	0.106848	0.051361	0.027668	0.010778	0.00997	0.012567	0.116971	0.070464	0.029457	0.00126	-0.00545	-0.00623	9.23e-05	0.532178	0.415032	0.283394	0.133723	0.063453	0.030878	0.016261	0.023012	0.20389	0.136603	0.087541	0.047034	0.02631	0.017375	0.020173
414.62	0.589784	0.327886	0.174621	0.085584	0.044841	0.021064	0.013283	0.027979	0.39132	0.25936	0.132406	0.073281	0.038453	0.015401	0.004852	0.015643	0.328811	0.196415	0.110588	0.051866	0.023914	0.010798	0.007782	0.017218	0.118685	0.073456	0.023546	0.011384	-0.00057	-0.00145	-0.00217	0.534306	0.414814	0.281205	0.13084	0.068178	0.027583	0.015357	0.030666	0.206162	0.134019	0.086461	0.046786	0.022509	0.021086	0.022909
414.82	0.586931	0.324784	0.17662	0.085913	0.04951	0.020844	0.013282	0.023804	0.394278	0.260666	0.132529	0.068157	0.036627	0.013551	0.004185	0.019168	0.331962	0.198823	0.107889	0.051875	0.025525	0.009608	0.009322	0.018915	0.117788	0.074187	0.022309	0.009165	-0.00268	-0.00873	-0.00552	0.532955	0.417158	0.283186	0.134206	0.06234	0.028545	0.013421	0.03821	0.20249	0.134422	0.082416	0.047784	0.027842	0.013983	0.023507
415.03	0.594306	0.330919	0.178384	0.086932	0.050619	0.02006	0.013962	0.025227	0.398185	0.254562	0.13308	0.068977	0.04061	0.016969	0.00286	0.016364	0.327743	0.204189	0.110189	0.055537	0.022848	0.012857	0.008871	0.019915	0.119967	0.073274	0.020399	0.004248	0.002111	-0.00339	-0.00426	0.535312	0.4157	0.280343	0.137448	0.061905	0.028256	0.013226	0.026452	0.202184	0.133399	0.089533	0.049912	0.021598	0.016314	0.02012
415.21	0.593815	0.327578	0.179635	0.088027	0.044913	0.021765	0.018049	0.024237	0.392244	0.262188	0.134815	0.070207	0.036188	0.013224	0.011039	0.012536	0.330786	0.198058	0.110701	0.054876	0.028021	0.006533	0.006268	0.020511	0.118307	0.075103	0.018237	0.005328	-0.00239	-0.00428	-0.00626	0.536004	0.416655	0.281475	0.135358	0.062355	0.029149	0.019409	0.015752	0.202135	0.134545	0.083797	0.050883	0.027202	0.015147	0.024997
415.43	0.59853	0.331104	0.179373	0.083937	0.046285	0.023815	0.013392	0.028398	0.397455	0.260922	0.135918	0.069394	0.038943	0.017005	0.00899	0.021132	0.33377	0.202783	0.110192	0.058336	0.024128	0.008808	0.009231	0.015552	0.118888	0.075358	0.021799	0.003999	-0.00155	-0.00495	-0.00573	0.535252	0.418349	0.281038	0.138576	0.065293	0.02634	0.018533	0.019501	0.205988	0.131713	0.083622	0.048807	0.026111	0.018712	0.023524
415.64	0.601115	0.332484	0.180516	0.086266	0.044935	0.019891	0.009602	0.022396	0.40066	0.259822	0.136885	0.07354	0.035849	0.016835	0.005199	0.014284	0.33502	0.204635	0.111142	0.055051	0.022789	0.010575	0.009196	0.016719	0.118815	0.074169	0.023628	0.003977	-0.00289	-0.00654	-0.00558	0.537199	0.418237	0.284279	0.137354	0.059292	0.02746	0.01641	0.013235	0.200599	0.136356	0.085822	0.050986	0.030113	0.014565	0.024706
415.82	0.603108	0.331032	0.177956	0.086858	0.044973	0.022255	0.015172	0.026492	0.392355	0.263468	0.135691	0.07064	0.037762	0.012349	0.002456	0.02057	0.332625	0.200129	0.113403	0.056507	0.027526	0.017252	0.00436	0.014125	0.118614	0.077959	0.019642	0.006832	-0.00215	-0.0063	-0.00084	0.53899	0.414313	0.285516	0.135919	0.063839	0.028815	0.014156	0.021419	0.20668	0.13396	0.086554	0.050642	0.026001	0.018083	0.021849
416.02	0.601058	0.33705	0.181162	0.086384	0.045692	0.025448	0.01384	0.024435	0.400024	0.267259	0.136882	0.073322	0.035165	0.015466	0.00949	0.016695	0.333596	0.20184	0.110148	0.054256	0.026361	0.014855	0.01119	0.01863	0.125487	0.079115	0.021075	0.006658	-0.00291	-0.0079	0.000252	0.534714	0.421364	0.288966	0.135987	0.062963	0.025171	0.017243	0.019559	0.20692	0.13645	0.088895	0.046675	0.026305	0.014839	0.02304
416.21	0.602662	0.333235	0.18484	0.084459	0.045157	0.019611	0.013452	0.025085	0.398483	0.263624	0.131343	0.067534	0.038395	0.014907	0.004928	0.017187	0.335038	0.205311	0.113272	0.053765	0.029752	0.011565	0.010184	0.013336	0.124922	0.074002	0.020828	0.007355	-0.00792	-0.00236	0.000291	0.539167	0.42414	0.286919	0.139412	0.068517	0.028187	0.013976	0.013981	0.2043	0.136168	0.088284	0.04966	0.02917	0.012981	0.027172
416.43	0.609786	0.336219	0.182934	0.087935	0.048389	0.020861	0.012489	0.02892	0.397304	0.263818	0.138599	0.07532	0.040868	0.014371	0.012233	0.017177	0.336948	0.205638	0.111344	0.057418	0.028608	0.00983	0.006086	0.018261	0.121376	0.076268	0.023003	0.002733	-0.00151	-0.0051	0.0005	0.543208	0.421167	0.287122	0.13644	0.069366	0.028037	0.01424	0.032866	0.205081	0.132843	0.083059	0.045638	0.02391	0.01943	0.02512
416.62	0.610489	0.336399	0.184773	0.090651	0.046431	0.016017	0.018746	0.026765	0.400645	0.262081	0.136609	0.072885	0.036661	0.018423	0.006644	0.012737	0.336749	0.202178	0.111828	0.058746	0.028006	0.012993	0.006661	0.018919	0.116691	0.073155	0.023102	0.006024	-0.00265	-0.00708	-0.00212	0.539804	0.421979	0.287012	0.138741	0.064653	0.028002	0.013555	0.01049	0.20052	0.134697	0.085176	0.046646	0.026163	0.015574	0.022866
416.82	0.611935	0.3409	0.183943	0.085792	0.048791	0.019511	0.016918	0.025844	0.398139	0.264212	0.143704	0.072949	0.03755	0.014032	0.007632	0.013378	0.339742	0.206749	0.10921	0.055605	0.030206	0.013498	0.007536	0.019328	0.123553	0.075903	0.024757	0.006854	0.000569	-0.00202	0.000802	0.539798	0.427619	0.29172	0.138088	0.065526	0.030894	0.018082	0.021359	0.21007	0.134173	0.092988	0.050276	0.024287	0.013168	0.026554
417.02	0.609558	0.33711	0.186769	0.085926	0.046666	0.024361	0.01516	0.021742	0.403328	0.266811	0.138161	0.075899	0.035278	0.017972	0.006835	0.01528	0.340705	0.210465	0.111209	0.056752	0.021766	0.012735	0.008621	0.020269	0.120556	0.080185	0.021144	0.004026	-0.00109	-0.00251	-0.00036	0.540584	0.424854	0.287549	0.136651	0.065049	0.030484	0.016404	0.026144	0.205319	0.140673	0.089829	0.048255	0.029531	0.014374	0.026877
417.23	0.612965	0.338238	0.187623	0.087769	0.049172	0.019765	0.016204	0.028721	0.401269	0.262789	0.138364	0.07191	0.037265	0.01722	0.007004	0.017093	0.339569	0.20929	0.109628	0.054165	0.031256	0.010225	0.010482	0.020043	0.125436	0.075387	0.023889	0.002492	-0.00213	-0.00343	-0.00345	0.541671	0.423754	0.288596	0.140453	0.068212	0.032648	0.016908	0.019491	0.203009	0.138538	0.088178	0.045074	0.025648	0.016474	0.022091
417.43	0.616627	0.34273	0.187008	0.089046	0.049413	0.020273	0.012628	0.022676	0.402552	0.270781	0.139407	0.073431	0.040358	0.012576	0.009034	0.017514	0.33724	0.210303	0.112237	0.055539	0.031148	0.009037	0.003824	0.01399	0.121583	0.079418	0.029597	0.009419	-0.00044	-0.0085	-0.00123	0.540518	0.425543	0.29008	0.137546	0.06644	0.033409	0.013723	0.023989	0.204076	0.135324	0.089018	0.050489	0.024647	0.016301	0.024888
417.62	0.618075	0.344115	0.186138	0.089342	0.04805	0.021866	0.015135	0.027194	0.399568	0.267766	0.137929	0.077851	0.039035	0.017441	0.002885	0.018753	0.339595	0.206608	0.112694	0.058672	0.026815	0.016018	0.001822	0.016354	0.123836	0.080994	0.022042	0.006607	0.004506	-0.00584	0.000655	0.544295	0.428671	0.286233	0.138335	0.070166	0.029965	0.019842	0.026499	0.201341	0.135983	0.093257	0.047739	0.028785	0.017323	0.023568
417.83	0.618366	0.34047	0.190831	0.090119	0.049474	0.019053	0.010284	0.029351	0.400919	0.266789	0.140119	0.073571	0.036636	0.016471	0.00547	0.01596	0.339889	0.209502	0.116147	0.05782	0.030823	0.009628	0.009633	0.01432	0.123715	0.077466	0.02449	0.006551	-0.00224	-0.00444	-0.00052	0.539382	0.429507	0.291247	0.141975	0.064637	0.029286	0.017962	0.029093	0.206583	0.138315	0.09074	0.050035	0.030838	0.017456	0.023557
418.07	0.620114	0.346964	0.183585	0.088612	0.052381	0.025749	0.013041	0.02633	0.403498	0.275143	0.145869	0.077097	0.035696	0.013404	0.007839	0.020315	0.343594	0.207585	0.113943	0.058229	0.026213	0.011557	0.006789	0.01461	0.126563	0.078611	0.02468	0.006461	0.001663	-0.00647	-0.00198	0.540306	0.428806	0.294153	0.14115	0.068733	0.030715	0.01602	0.021136	0.206609	0.141015	0.089463	0.051799	0.023278	0.015573	0.026324
418.24	0.62217	0.348732	0.189613	0.089953	0.052492	0.020669	0.0126	0.030591	0.40213	0.271964	0.143151	0.072521	0.037329	0.019905	0.007541	0.015726	0.340653	0.21182	0.118027	0.057753	0.027386	0.011635	0.007321	0.013716	0.123873	0.077026	0.02181	0.00653	-0.00276	-0.00755	-0.00268	0.546068	0.433303	0.294968	0.145422	0.06483	0.03309	0.018946	0.028956	0.202199	0.137952	0.087514	0.050445	0.026648	0.020843	0.02406
418.43	0.627669	0.348365	0.191785	0.093991	0.045758	0.018091	0.012254	0.024349	0.410234	0.273825	0.138977	0.075803	0.040789	0.015296	0.01122	0.01854	0.340232	0.208924	0.11598	0.057585	0.025465	0.0099	0.00532	0.018267	0.126145	0.075758	0.025157	0.004798	-0.00476	-0.00601	-0.00618	0.542839	0.43323	0.29281	0.141409	0.066485	0.032252	0.013058	0.028174	0.207184	0.135826	0.094054	0.048799	0.031488	0.019509	0.021262
418.63	0.624933	0.349298	0.190338	0.089811	0.048811	0.026641	0.015194	0.025549	0.407497	0.273574	0.140966	0.074667	0.037103	0.013527	0.005509	0.018619	0.343932	0.216888	0.115804	0.058151	0.028466	0.010481	0.007435	0.014532	0.126441	0.079681	0.025708	0.002838	-0.0029	-0.00109	-0.00615	0.542771	0.426929	0.294671	0.145291	0.070242	0.032047	0.01994	0.018914	0.208691	0.14179	0.089357	0.052721	0.022885	0.01637	0.029257
418.83	0.626542	0.350878	0.191103	0.090905	0.042861	0.018615	0.016375	0.025258	0.409016	0.274338	0.144445	0.074164	0.040173	0.018752	0.009029	0.018099	0.347307	0.210996	0.115184	0.050776	0.027574	0.012281	0.00873	0.017391	0.125833	0.078366	0.024788	0.006678	0.00303	-0.00411	-0.00088	0.547013	0.432277	0.296136	0.143684	0.071551	0.030289	0.01431	0.020593	0.206364	0.138067	0.09588	0.052636	0.023179	0.016888	0.023669
419.04	0.630634	0.34987	0.188749	0.091525	0.052634	0.015986	0.01579	0.027763	0.402181	0.274265	0.143844	0.075214	0.040099	0.013698	0.002238	0.02178	0.350312	0.211704	0.121338	0.057004	0.030763	0.01209	0.013522	0.014721	0.127178	0.081651	0.02145	0.004407	-0.00042	-0.00207	0.00153	0.541777	0.433575	0.29627	0.145512	0.069631	0.030832	0.015466	0.019581	0.205838	0.137528	0.091288	0.04969	0.026037	0.017107	0.028539
419.22	0.630296	0.354374	0.193699	0.093936	0.048278	0.018763	0.014517	0.027551	0.412774	0.277929	0.141312	0.07718	0.038886	0.017147	0.005757	0.016802	0.3459	0.21193	0.112926	0.057416	0.029071	0.016826	0.006947	0.018291	0.126423	0.081166	0.021562	0.006102	-0.0019	-0.00639	0.001423	0.54294	0.435648	0.298574	0.147873	0.065344	0.029579	0.016369	0.013375	0.214159	0.136773	0.092462	0.051819	0.02511	0.019503	0.026676
419.43	0.635996	0.355549	0.191547	0.090039	0.05354	0.02305	0.013931	0.02883	0.402525	0.274742	0.143429	0.070004	0.040223	0.014169	0.008299	0.019543	0.351555	0.214319	0.114168	0.060281	0.030575	0.009202	0.006316	0.015232	0.122704	0.078041	0.021901	0.010845	-0.00056	-0.00257	-0.00397	0.544148	0.433354	0.295331	0.144342	0.071047	0.026108	0.016431	0.02093	0.205775	0.141354	0.094064	0.047222	0.024549	0.019967	0.024561
419.63	0.635346	0.35445	0.194356	0.090593	0.045196	0.023723	0.014944	0.025643	0.40717	0.27809	0.147308	0.076969	0.036842	0.021383	0.002576	0.014662	0.347706	0.215631	0.115712	0.055944	0.03033	0.013256	0.009869	0.01848	0.12708	0.079182	0.020225	0.005236	-0.0012	-0.00453	-0.00396	0.544267	0.432831	0.298879	0.144092	0.071487	0.031855	0.017799	0.024331	0.205539	0.139514	0.088983	0.05068	0.025984	0.016419	0.022153
419.83	0.636055	0.357434	0.192804	0.091299	0.051956	0.027142	0.01217	0.026087	0.410381	0.278928	0.147174	0.07477	0.039387	0.020969	0.006448	0.019856	0.357288	0.215193	0.117579	0.060198	0.030766	0.015966	0.01019	0.021338	0.12915	0.078364	0.024426	0.003578	0.000982	-0.00549	-0.00052	0.544184	0.434332	0.300437	0.146524	0.067555	0.030478	0.015684	0.013903	0.212946	0.140987	0.093953	0.048847	0.027497	0.018044	0.023117
420.03	0.637986	0.358361	0.195	0.093132	0.053415	0.022737	0.016806	0.026695	0.407102	0.275759	0.147296	0.072624	0.040659	0.018518	0.008324	0.017659	0.34733	0.218643	0.11723	0.056438	0.027689	0.018585	0.007813	0.017646	0.127484	0.078912	0.024982	0.006539	-0.00674	-0.00802	0.001456	0.543716	0.435103	0.298632	0.143912	0.066693	0.030588	0.017495	0.029339	0.211139	0.141797	0.094166	0.052219	0.023573	0.017827	0.025112
420.22	0.63981	0.359777	0.195546	0.092741	0.050229	0.020275	0.013567	0.023618	0.411151	0.278955	0.146576	0.077138	0.038764	0.020156	0.006022	0.016562	0.350829	0.214847	0.120813	0.057028	0.028167	0.012022	0.008361	0.013808	0.125336	0.07843	0.028006	0.010703	-0.0019	-0.00521	-0.00106	0.547142	0.437891	0.297799	0.148815	0.071543	0.031991	0.011421	0.016526	0.211818	0.141187	0.091903	0.052875	0.024575	0.014932	0.026071
420.42	0.638573	0.360472	0.196819	0.093308	0.045451	0.022854	0.013033	0.026805	0.412005	0.278808	0.148321	0.078656	0.04033	0.017424	0.004614	0.01632	0.351715	0.217285	0.115639	0.057819	0.032236	0.011082	0.007741	0.018321	0.126146	0.079096	0.021738	0.011514	0.001818	-0.001	-0.0019	0.544644	0.436564	0.298901	0.145727	0.068091	0.029523	0.021156	0.023444	0.206877	0.14238	0.091929	0.049174	0.026498	0.018289	0.029859
420.63	0.643583	0.361279	0.201039	0.094396	0.048236	0.02175	0.011594	0.029512	0.407726	0.279419	0.146612	0.079215	0.035318	0.016635	0.003639	0.022183	0.350973	0.216333	0.117062	0.059282	0.029456	0.014477	0.006863	0.017325	0.123911	0.077299	0.02172	0.006556	-0.0049	-0.00408	-0.00647	0.546366	0.437412	0.304397	0.14928	0.071962	0.031694	0.017629	0.015047	0.207456	0.138245	0.096779	0.054471	0.028598	0.018108	0.027003
420.83	0.643123	0.363664	0.199138	0.094773	0.052676	0.021144	0.014296	0.02823	0.41185	0.280137	0.144575	0.082552	0.037671	0.017523	0.002446	0.018378	0.35865	0.217026	0.119293	0.061755	0.031359	0.014751	0.005148	0.01471	0.129908	0.076729	0.024288	0.004329	0.001694	-0.00638	-0.00596	0.54378	0.436224	0.302583	0.149095	0.070794	0.03067	0.019591	0.020688	0.20602	0.137621	0.094129	0.055832	0.027578	0.018553	0.022382
421.03	0.644741	0.362899	0.195219	0.096466	0.051929	0.021921	0.008688	0.026056	0.413798	0.283713	0.148677	0.077665	0.036451	0.016123	0.011256	0.020313	0.356198	0.22055	0.122237	0.057447	0.024915	0.014129	0.005704	0.019476	0.129121	0.081206	0.023677	0.005404	0.001002	-0.00285	-0.00437	0.546154	0.440153	0.304153	0.147938	0.070029	0.031986	0.017573	0.025677	0.206291	0.142718	0.098679	0.049954	0.02306	0.020261	0.022847
421.22	0.646821	0.363335	0.195947	0.094029	0.050223	0.024008	0.017553	0.023347	0.409211	0.28123	0.14949	0.078991	0.041049	0.020065	0.007119	0.017999	0.353027	0.218818	0.116117	0.056118	0.033037	0.01243	0.007752	0.017304	0.129191	0.075939	0.027992	0.007416	-0.00081	-0.00203	-0.00185	0.548045	0.440339	0.30133	0.147766	0.073087	0.031477	0.019059	0.02931	0.210434	0.140817	0.093792	0.051421	0.027744	0.017066	0.024145
421.42	0.650278	0.36307	0.197922	0.095725	0.055044	0.020789	0.00737	0.029556	0.408168	0.278868	0.147961	0.077614	0.044601	0.018938	0.008795	0.021449	0.352902	0.219599	0.120587	0.058979	0.03365	0.015278	0.010404	0.011367	0.12324	0.081249	0.024462	0.003756	-0.00161	-0.00135	-0.00459	0.549419	0.439772	0.304796	0.150727	0.072116	0.031682	0.021139	0.019408	0.212558	0.142001	0.091059	0.056396	0.028754	0.016729	0.025028
421.61	0.645816	0.363851	0.199998	0.096278	0.051201	0.02632	0.013723	0.02648	0.409368	0.282466	0.146281	0.078506	0.042056	0.018351	0.007068	0.015725	0.356948	0.222326	0.121572	0.058713	0.030659	0.013194	0.006983	0.019864	0.1276	0.079644	0.023089	0.006342	-0.0028	-0.00313	-0.00233	0.550769	0.439617	0.303986	0.151437	0.071373	0.034434	0.020015	0.023688	0.209927	0.139986	0.096938	0.056149	0.031141	0.017605	0.029771
421.83	0.657325	0.363281	0.197627	0.094587	0.056865	0.021328	0.014248	0.029086	0.4127	0.284946	0.147088	0.074469	0.036841	0.015543	0.011367	0.015182	0.358892	0.220746	0.121386	0.058734	0.028873	0.010771	0.007701	0.015444	0.130511	0.080995	0.024971	0.004023	0.001503	-0.00737	-0.00499	0.546579	0.442213	0.303449	0.150641	0.072932	0.03056	0.018457	0.025439	0.213875	0.142605	0.098003	0.057417	0.027781	0.019893	0.030021
422.03	0.655533	0.368015	0.199333	0.099525	0.051179	0.020552	0.017245	0.027564	0.408938	0.28783	0.147852	0.073492	0.041211	0.013903	0.007418	0.019158	0.362222	0.219111	0.121381	0.064301	0.031157	0.012628	0.002878	0.014551	0.131355	0.081694	0.017953	0.004788	-0.00141	-0.00314	-0.00149	0.548787	0.445761	0.30801	0.15043	0.07582	0.030113	0.021225	0.037254	0.204136	0.141961	0.0957	0.052551	0.028619	0.019386	0.02095
422.23	0.653123	0.368286	0.204604	0.095935	0.055148	0.022168	0.016504	0.025702	0.412111	0.289177	0.147884	0.081913	0.045502	0.018278	0.007775	0.01475	0.362277	0.222903	0.120239	0.059619	0.028019	0.017017	0.005838	0.013948	0.123738	0.081664	0.027975	0.006842	0.002239	-0.00384	-0.00246	0.546733	0.441261	0.30396	0.152661	0.074656	0.03329	0.014885	0.020818	0.211378	0.141167	0.095698	0.054133	0.024824	0.016423	0.026192
422.42	0.659363	0.373729	0.204159	0.101763	0.050056	0.025662	0.015252	0.020202	0.414634	0.285824	0.146955	0.080919	0.039161	0.020296	0.008159	0.01641	0.362235	0.224643	0.123311	0.061203	0.028953	0.013166	0.008898	0.021226	0.12776	0.084075	0.027814	0.007079	-0.00198	-0.00462	-0.00401	0.550279	0.445107	0.30695	0.154347	0.076759	0.033622	0.01662	0.022644	0.212496	0.141719	0.097238	0.05551	0.027626	0.020977	0.027512
422.61	0.6618	0.371523	0.203294	0.099551	0.052533	0.026578	0.016793	0.024039	0.416824	0.28636	0.148628	0.081945	0.03832	0.020158	0.004676	0.017916	0.359194	0.221589	0.122544	0.064438	0.030976	0.015983	0.008098	0.019363	0.132549	0.081036	0.029778	0.008317	-0.00062	-0.00281	-0.00216	0.552274	0.444219	0.309333	0.153501	0.069811	0.030544	0.018924	0.017805	0.213415	0.140702	0.092526	0.052754	0.030496	0.016756	0.0242
422.83	0.661089	0.366929	0.201571	0.095605	0.05187	0.026374	0.01603	0.0276	0.415447	0.281734	0.15066	0.078771	0.042565	0.017485	0.002243	0.01667	0.362784	0.226192	0.121915	0.062625	0.03244	0.014804	0.008361	0.020755	0.131034	0.081326	0.024096	0.004475	0.001359	0.001867	-0.00555	0.547997	0.446533	0.309612	0.152817	0.073384	0.030439	0.01904	0.018701	0.207429	0.140947	0.096436	0.052772	0.0296	0.02132	0.023963
423.03	0.664352	0.375981	0.203771	0.100136	0.054866	0.024249	0.007927	0.029779	0.414282	0.291538	0.153326	0.074834	0.039936	0.017246	0.005763	0.022407	0.364342	0.226592	0.124533	0.058922	0.030301	0.016995	0.008902	0.019068	0.130947	0.085361	0.028664	0.007097	0.00021	-0.00068	-0.00122	0.548569	0.443842	0.311638	0.15272	0.068169	0.028521	0.020471	0.010853	0.212042	0.142844	0.099529	0.05804	0.025019	0.020372	0.024063
423.23	0.66814	0.37239	0.20416	0.09814	0.057572	0.026888	0.009695	0.030095	0.414123	0.284353	0.157411	0.085527	0.041495	0.019638	0.006055	0.020339	0.361072	0.225575	0.127926	0.061752	0.03242	0.015906	0.008673	0.016808	0.129101	0.084442	0.027794	0.008978	0.00185	-0.00415	-0.00158	0.546617	0.446417	0.314726	0.156926	0.073184	0.034247	0.020325	0.029773	0.207684	0.142379	0.096899	0.05712	0.029232	0.018654	0.02261
423.42	0.673583	0.380716	0.208758	0.095453	0.054793	0.021276	0.010234	0.028367	0.41936	0.288478	0.1549	0.086115	0.042382	0.013604	0.007539	0.021121	0.362977	0.227498	0.123925	0.059935	0.033333	0.012758	0.010368	0.013502	0.130286	0.085731	0.023918	0.007286	-0.00104	-0.00082	-0.00231	0.550821	0.443717	0.307828	0.151195	0.074374	0.034362	0.016889	0.014798	0.209447	0.145246	0.095607	0.053595	0.03148	0.01923	0.027599
423.62	0.671362	0.378904	0.208841	0.097172	0.052298	0.01745	0.014578	0.025163	0.414205	0.291077	0.155323	0.079133	0.041557	0.018178	0.005588	0.017147	0.361371	0.225358	0.12835	0.059401	0.031574	0.018254	0.008234	0.017177	0.131839	0.082539	0.029065	0.004702	-0.00081	-0.00643	-0.00314	0.549914	0.445306	0.310497	0.154987	0.078274	0.031528	0.016547	0.025732	0.207782	0.146464	0.096783	0.057898	0.02861	0.018115	0.024072
423.82	0.674997	0.378928	0.209948	0.099232	0.049225	0.025606	0.014565	0.028278	0.41329	0.28896	0.154995	0.083094	0.039659	0.014811	0.006722	0.02101	0.367899	0.227248	0.126784	0.060119	0.033957	0.014402	0.005384	0.019402	0.129652	0.088741	0.028535	0.007068	-0.00502	-0.00331	-0.00068	0.549733	0.446226	0.313842	0.151815	0.075187	0.036627	0.019246	0.018621	0.213837	0.144959	0.100561	0.058883	0.02962	0.020884	0.020198
424.03	0.672322	0.375358	0.206688	0.09651	0.056436	0.023686	0.019068	0.027377	0.415705	0.288893	0.154676	0.082073	0.038176	0.016782	0.005717	0.018513	0.366241	0.226575	0.128293	0.064778	0.034474	0.011429	0.007009	0.016745	0.130262	0.085118	0.027087	0.005644	0.00109	-0.00436	-0.00443	0.549439	0.447292	0.311475	0.154922	0.074701	0.035062	0.023365	0.03629	0.209172	0.145285	0.095713	0.058276	0.0313	0.019246	0.029408
424.23	0.67605	0.381891	0.208526	0.099469	0.053468	0.020787	0.017771	0.024541	0.417119	0.291151	0.156649	0.082424	0.038915	0.018464	0.006778	0.020108	0.364864	0.227906	0.125282	0.066203	0.033496	0.01706	0.006084	0.016872	0.133609	0.090536	0.029654	0.00973	0.00033	-0.00055	-0.00255	0.553575	0.447295	0.31362	0.158128	0.075123	0.030982	0.017523	0.012783	0.21126	0.145233	0.09295	0.051849	0.032656	0.018358	0.023415
424.43	0.675507	0.382067	0.206234	0.098334	0.057358	0.026124	0.017198	0.027874	0.417008	0.292817	0.155143	0.086282	0.042048	0.016696	0.012271	0.017788	0.369585	0.234093	0.127734	0.068858	0.029496	0.0151	0.009163	0.015382	0.133897	0.086634	0.024668	0.004319	0.001677	-0.00257	-0.00343	0.552634	0.449951	0.315563	0.151915	0.074616	0.03588	0.01927	0.01196	0.206035	0.143545	0.099272	0.056131	0.029221	0.02195	0.028592
424.62	0.6785	0.383185	0.207109	0.099569	0.058855	0.026389	0.013953	0.029158	0.416892	0.290156	0.156514	0.077111	0.040695	0.022088	0.006684	0.018783	0.371789	0.229536	0.126178	0.064986	0.030542	0.014379	0.007888	0.017075	0.13232	0.083903	0.026995	0.009333	-0.00185	-0.00621	-0.0016	0.550347	0.446773	0.318345	0.154379	0.075634	0.03475	0.015834	0.010036	0.211337	0.143629	0.097562	0.055515	0.025795	0.01767	0.024851
424.82	0.680113	0.384957	0.211296	0.102028	0.051554	0.026035	0.018768	0.026393	0.414763	0.29403	0.159057	0.084229	0.034084	0.021429	0.00724	0.016273	0.371301	0.230711	0.126865	0.061751	0.035992	0.017139	0.008492	0.014764	0.132554	0.089048	0.029611	0.011829	-0.00218	-0.00335	0.000216	0.552981	0.451785	0.316028	0.156252	0.075823	0.032988	0.018927	0.00106	0.212765	0.145581	0.099045	0.056835	0.028058	0.022106	0.025698
425.03	0.684355	0.385685	0.208799	0.099093	0.054962	0.027038	0.014252	0.02961	0.419005	0.295812	0.156012	0.083178	0.040299	0.019821	0.00788	0.019274	0.370046	0.233194	0.125161	0.065323	0.033884	0.020733	0.009201	0.017195	0.131871	0.088563	0.026314	0.005605	-0.00203	-0.0076	-0.00382	0.551875	0.45232	0.313814	0.154218	0.076859	0.034584	0.018386	0.014836	0.206463	0.143534	0.097145	0.057639	0.028343	0.016143	0.025865
425.23	0.685225	0.390972	0.213755	0.099829	0.054371	0.025324	0.009497	0.032671	0.417157	0.297073	0.153317	0.083538	0.042628	0.020394	0.011732	0.014729	0.370224	0.233465	0.128864	0.064929	0.031381	0.012954	0.00875	0.014703	0.135193	0.086348	0.027056	0.005879	-0.00048	-0.00318	0.000607	0.554595	0.453791	0.321116	0.154356	0.075668	0.037597	0.019296	0.030147	0.209824	0.144951	0.099603	0.054622	0.027232	0.016402	0.028925
425.43	0.68535	0.389525	0.212671	0.103576	0.057163	0.0237	0.017059	0.030949	0.418608	0.294668	0.154482	0.080391	0.039857	0.022719	0.002357	0.013018	0.370383	0.233578	0.126792	0.066771	0.029653	0.015687	0.010414	0.018345	0.132667	0.086411	0.030731	0.005597	-0.00106	-0.00399	-0.00292	0.556695	0.451761	0.31633	0.161685	0.079204	0.030027	0.018732	0.024976	0.214297	0.145604	0.103432	0.057104	0.030485	0.018907	0.02223
425.63	0.684905	0.390604	0.21126	0.102454	0.060926	0.025049	0.012974	0.031087	0.420391	0.293709	0.160859	0.08512	0.04041	0.020061	0.009931	0.019001	0.37079	0.235824	0.13282	0.061055	0.030906	0.01444	0.009647	0.015608	0.131924	0.090483	0.027395	0.010383	-0.00141	-0.00373	-0.00436	0.556156	0.456583	0.317665	0.162436	0.077319	0.031715	0.017893	0.017338	0.213194	0.146525	0.09366	0.05922	0.02996	0.022724	0.026251
425.82	0.690266	0.391902	0.209824	0.107178	0.052941	0.025755	0.016298	0.027922	0.41668	0.298756	0.155129	0.085702	0.038254	0.019509	0.004303	0.017606	0.374736	0.232651	0.129528	0.066571	0.032697	0.010428	0.006574	0.014931	0.127874	0.08665	0.027397	0.009278	0.001602	-0.00582	0.002243	0.553139	0.458287	0.320942	0.160374	0.076302	0.034126	0.014585	0.023717	0.21233	0.145501	0.0993	0.054566	0.029245	0.016049	0.023873
426.02	0.69285	0.392602	0.217279	0.102142	0.057432	0.026884	0.013594	0.026057	0.418616	0.29747	0.160203	0.089142	0.04175	0.02106	0.005776	0.020159	0.372602	0.241359	0.129419	0.062731	0.030257	0.01282	0.012324	0.019502	0.134187	0.085314	0.024914	0.008765	0.001836	-0.00635	-0.00137	0.555236	0.4559	0.320244	0.159962	0.07266	0.035223	0.021043	0.022813	0.214939	0.14692	0.102296	0.055989	0.032283	0.016159	0.021378
426.23	0.693925	0.394336	0.213803	0.105166	0.052413	0.027093	0.01767	0.027456	0.424864	0.29894	0.159813	0.08112	0.038339	0.018713	0.005847	0.021352	0.3761	0.23781	0.128975	0.066419	0.035711	0.017413	0.010594	0.016178	0.139795	0.084024	0.027686	0.008541	-0.00365	-0.00483	-0.00274	0.556235	0.45475	0.323251	0.160468	0.076829	0.034569	0.021715	0.032112	0.209293	0.143333	0.098683	0.061104	0.031307	0.018881	0.021209
426.43	0.690368	0.396887	0.213376	0.103176	0.056318	0.021649	0.015785	0.030975	0.427071	0.298055	0.160656	0.082689	0.04507	0.026431	0.00883	0.015713	0.374928	0.234327	0.130425	0.065629	0.028375	0.014953	0.006896	0.014218	0.135745	0.089584	0.030492	0.008288	-0.00333	-0.00718	-0.00455	0.555374	0.455517	0.322765	0.159577	0.080742	0.035363	0.019499	0.021117	0.207652	0.147245	0.096296	0.056479	0.03065	0.019764	0.026426
426.63	0.695402	0.394098	0.211762	0.109808	0.051073	0.025246	0.014035	0.027833	0.422838	0.295484	0.163082	0.082439	0.041224	0.019688	0.008823	0.017314	0.376157	0.237095	0.129832	0.063971	0.032364	0.019378	0.009293	0.022044	0.136273	0.086342	0.03052	0.00567	-0.00208	-0.00781	-0.00406	0.559357	0.457218	0.320593	0.160153	0.078159	0.0358	0.019593	0.016251	0.21047	0.145837	0.094777	0.059045	0.030816	0.017657	0.030088
426.83	0.697111	0.401265	0.217383	0.102544	0.052982	0.024411	0.01623	0.02562	0.423203	0.304738	0.159743	0.082097	0.040694	0.020124	0.007048	0.020718	0.375889	0.233839	0.128265	0.066251	0.034582	0.01534	0.008279	0.014962	0.139116	0.089097	0.032382	0.010871	0.000364	0.000121	-0.00262	0.555161	0.459126	0.320337	0.157825	0.079481	0.031737	0.018253	0.023452	0.210838	0.143459	0.100876	0.059561	0.03004	0.016863	0.027978
427.02	0.69973	0.396872	0.213227	0.103815	0.061196	0.023354	0.016036	0.026794	0.419275	0.298824	0.163489	0.083135	0.042802	0.018501	0.006962	0.020735	0.378905	0.23478	0.125917	0.066833	0.034011	0.016017	0.002915	0.013941	0.141881	0.091724	0.0282	0.00825	0.006413	0.000632	-0.0052	0.559364	0.457962	0.322797	0.158466	0.079345	0.036934	0.01861	0.032139	0.211816	0.149289	0.095457	0.055192	0.026844	0.01837	0.027364
427.23	0.701869	0.397686	0.216059	0.105897	0.06121	0.027059	0.019755	0.03004	0.425685	0.300172	0.160334	0.081603	0.042215	0.014814	0.006098	0.016077	0.378618	0.236369	0.129205	0.068262	0.036429	0.014205	0.007856	0.019599	0.134844	0.085568	0.027259	0.010912	0.001876	-0.00569	-0.00173	0.560084	0.461509	0.32736	0.161399	0.075799	0.037031	0.023604	0.022154	0.217976	0.144725	0.102878	0.057146	0.030653	0.018269	0.02862
427.43	0.705837	0.399728	0.216199	0.101727	0.058939	0.023628	0.015779	0.028	0.422755	0.299951	0.166147	0.079735	0.040347	0.022017	0.011424	0.020835	0.383179	0.242624	0.132902	0.065891	0.032722	0.013419	0.00965	0.017638	0.136842	0.087957	0.030301	0.006108	3.25e-05	-0.00434	-0.00255	0.55843	0.459367	0.324655	0.161465	0.078778	0.038269	0.02045	0.018401	0.210429	0.148959	0.098425	0.052263	0.028875	0.016957	0.022703
427.62	0.703962	0.401711	0.217574	0.105574	0.05915	0.028118	0.017509	0.033451	0.423033	0.301091	0.165677	0.083736	0.039278	0.022655	0.010067	0.017897	0.376873	0.239776	0.133276	0.065537	0.03133	0.014936	0.006907	0.016523	0.136965	0.091052	0.027992	0.012981	-0.00046	-0.00648	-0.00164	0.557763	0.46135	0.326017	0.162322	0.080567	0.037095	0.019844	0.0338	0.215248	0.146381	0.101328	0.057879	0.033501	0.017951	0.022872
427.83	0.708071	0.403166	0.217099	0.104171	0.059255	0.028597	0.016736	0.030039	0.426348	0.304269	0.16543	0.084548	0.040331	0.018366	0.009954	0.021877	0.382617	0.236862	0.130711	0.062057	0.028078	0.014075	0.008312	0.018491	0.135848	0.091269	0.02444	0.007275	0.001509	-0.00519	-0.00228	0.560534	0.46188	0.328267	0.1646	0.083998	0.036937	0.018794	0.012371	0.208604	0.14982	0.100715	0.05525	0.026152	0.018719	0.024304
428.02	0.706076	0.40479	0.215908	0.105338	0.055035	0.026772	0.019767	0.030881	0.42914	0.306781	0.16153	0.08733	0.043146	0.023998	0.0111	0.018082	0.384958	0.24098	0.132217	0.065128	0.038097	0.019632	0.008765	0.018506	0.140893	0.088784	0.03296	0.012097	-0.00228	-0.00477	-0.00031	0.55917	0.460332	0.322829	0.16327	0.078497	0.034676	0.021641	0.020567	0.212761	0.147319	0.098658	0.055546	0.031328	0.019033	0.028077
428.22	0.707863	0.407812	0.221965	0.105574	0.057854	0.027309	0.016425	0.027524	0.426933	0.30484	0.163836	0.091138	0.045968	0.016457	0.006012	0.012878	0.383761	0.238517	0.129117	0.067938	0.034625	0.013087	0.007245	0.019012	0.139835	0.087704	0.027919	0.013704	0.002481	-0.00543	0.000129	0.560935	0.462502	0.324363	0.163333	0.079639	0.037516	0.020835	0.028898	0.213705	0.14673	0.104552	0.058785	0.027784	0.022187	0.024142
428.43	0.712741	0.407475	0.221133	0.106049	0.062013	0.028169	0.021816	0.028376	0.426541	0.30328	0.164933	0.085959	0.041038	0.017805	0.007127	0.018586	0.386312	0.241246	0.134513	0.067084	0.03402	0.015477	0.008058	0.016344	0.13971	0.091276	0.026212	0.008349	0.00255	-0.0018	-0.00344	0.559964	0.464493	0.330607	0.165246	0.080908	0.03577	0.0226	0.012945	0.213461	0.148512	0.101074	0.055691	0.029663	0.020646	0.027493
428.63	0.710461	0.405335	0.221923	0.107906	0.058391	0.022706	0.020557	0.03023	0.428568	0.304748	0.165451	0.085232	0.045696	0.021408	0.009035	0.018427	0.378785	0.246934	0.134741	0.068766	0.033633	0.012324	0.008394	0.016794	0.140206	0.090036	0.026817	0.009305	0.001976	-0.00625	-0.00191	0.563899	0.458661	0.331619	0.165689	0.07845	0.034417	0.018799	0.020188	0.21068	0.148485	0.101778	0.059889	0.035496	0.017888	0.027352
428.83	0.715004	0.405503	0.220326	0.10725	0.054311	0.02283	0.015955	0.030908	0.425744	0.310195	0.164236	0.09211	0.042606	0.026868	0.006185	0.017326	0.383354	0.246376	0.135789	0.064658	0.032585	0.011048	0.008274	0.01704	0.136543	0.091502	0.03286	0.009919	-0.00135	-0.00588	-0.00372	0.561728	0.464352	0.332257	0.163121	0.078536	0.035626	0.019587	0.026563	0.211917	0.150643	0.102203	0.059139	0.027393	0.021551	0.02731
429.02	0.718659	0.410725	0.222464	0.107954	0.059595	0.023608	0.016245	0.026643	0.424298	0.305313	0.166896	0.090192	0.044653	0.02445	0.010349	0.02023	0.383672	0.242074	0.136746	0.064402	0.035515	0.016328	0.009482	0.02043	0.137848	0.08943	0.03077	0.010403	-0.00084	-0.0061	-0.00331	0.56203	0.467306	0.332382	0.167865	0.079019	0.037856	0.022005	0.023893	0.218461	0.145858	0.099455	0.062191	0.029264	0.020435	0.029681
429.22	0.715693	0.411683	0.227578	0.106811	0.062362	0.027447	0.015881	0.029374	0.426615	0.303021	0.168793	0.088604	0.043339	0.019197	0.008912	0.015354	0.391113	0.243314	0.132109	0.068503	0.034761	0.014593	0.010946	0.018231	0.138015	0.089651	0.031282	0.007333	-0.00097	-0.00722	-0.00235	0.566049	0.462238	0.334014	0.167846	0.081395	0.03599	0.022302	0.039999	0.213039	0.146964	0.101018	0.06018	0.030171	0.022135	0.02947
429.42	0.717373	0.408886	0.222756	0.110257	0.060089	0.030293	0.011954	0.028814	0.432491	0.310386	0.17021	0.089517	0.050426	0.019903	0.010615	0.019621	0.390194	0.242747	0.135081	0.072478	0.03752	0.016668	0.010067	0.015783	0.138511	0.090066	0.031175	0.009987	-0.00193	-0.0041	-0.00356	0.564015	0.466211	0.331646	0.167962	0.07981	0.034415	0.021854	0.011292	0.212949	0.151057	0.099194	0.059648	0.029385	0.021939	0.0272
429.63	0.722149	0.411251	0.226042	0.111759	0.056968	0.029167	0.01361	0.023488	0.429683	0.311884	0.170261	0.089632	0.042652	0.021131	0.007569	0.017009	0.39032	0.244743	0.133888	0.068423	0.035438	0.011612	0.010241	0.018202	0.14155	0.089002	0.031537	0.008298	-0.00154	-0.00398	-0.0052	0.562563	0.466523	0.333577	0.164791	0.084348	0.034991	0.019432	0.01493	0.214225	0.146164	0.099126	0.063519	0.030965	0.020866	0.025382
429.83	0.722364	0.413529	0.223281	0.110148	0.061606	0.028133	0.018069	0.031185	0.428896	0.313787	0.169852	0.086757	0.04847	0.018838	0.00788	0.02093	0.385577	0.243574	0.136487	0.066262	0.03375	0.014024	0.009006	0.011771	0.14375	0.090916	0.030636	0.010881	-7.8e-05	-0.00476	-0.00534	0.560454	0.467971	0.335825	0.165122	0.081086	0.039444	0.020101	0.00349	0.218609	0.149086	0.099169	0.06099	0.034597	0.019709	0.023217
430.03	0.731037	0.412744	0.227098	0.111429	0.062748	0.029399	0.015543	0.029307	0.431434	0.308058	0.167766	0.084385	0.042073	0.021858	0.009839	0.023522	0.385243	0.239518	0.132326	0.067578	0.03713	0.017222	0.011486	0.016794	0.143975	0.092068	0.03045	0.00729	-0.00461	-0.00524	-0.00083	0.560361	0.469336	0.335566	0.168891	0.083139	0.032857	0.02046	0.013189	0.216144	0.147337	0.105021	0.064513	0.02662	0.018441	0.030796
430.22	0.725402	0.416133	0.225736	0.106031	0.064973	0.023189	0.015577	0.022579	0.431256	0.312389	0.169646	0.086274	0.043955	0.018622	0.008747	0.016689	0.3941	0.246396	0.13827	0.068997	0.034017	0.017731	0.012701	0.017035	0.135768	0.088073	0.027545	0.01534	-0.00196	-0.00609	-0.00913	0.565001	0.467282	0.330735	0.162844	0.080853	0.036083	0.020894	0.02187	0.211589	0.151725	0.104444	0.057919	0.027561	0.021106	0.025374
430.42	0.728158	0.420515	0.225	0.112094	0.064496	0.025571	0.01695	0.032224	0.434394	0.309559	0.169396	0.092693	0.046654	0.022059	0.007409	0.017144	0.385008	0.248063	0.138427	0.065017	0.033519	0.020077	0.005682	0.01645	0.133565	0.090931	0.033924	0.009409	-0.00026	-0.00684	-0.00549	0.562905	0.469103	0.338316	0.166644	0.081716	0.034521	0.02021	0.018635	0.21421	0.149273	0.107756	0.058603	0.031494	0.016927	0.028226
430.63	0.724951	0.420665	0.227584	0.108941	0.053725	0.028793	0.017167	0.027757	0.43205	0.312022	0.17388	0.087239	0.04199	0.023422	0.003386	0.017511	0.389384	0.247967	0.138816	0.06633	0.033813	0.015768	0.009946	0.015572	0.141493	0.091628	0.030953	0.008849	0.002675	-0.00337	-0.00539	0.561002	0.466319	0.335623	0.166808	0.080859	0.035698	0.020844	0.017022	0.2148	0.149501	0.102194	0.058896	0.027508	0.019063	0.02839
430.83	0.733814	0.419532	0.227091	0.111552	0.063466	0.025377	0.013864	0.020348	0.427299	0.311078	0.172419	0.090052	0.044325	0.01981	0.009065	0.019376	0.391287	0.246914	0.137172	0.067099	0.036917	0.013647	0.010487	0.023741	0.144899	0.091448	0.027889	0.008955	0.00022	-0.00548	-0.00586	0.564788	0.468804	0.336242	0.167068	0.080428	0.035948	0.01591	0.017888	0.217828	0.147356	0.104291	0.060278	0.033943	0.023284	0.025493
431.03	0.731304	0.424209	0.228687	0.112061	0.060801	0.025468	0.017019	0.031679	0.432316	0.312166	0.174036	0.087462	0.04469	0.022633	0.005604	0.014234	0.3902	0.249796	0.14047	0.068589	0.039	0.01672	0.00832	0.019397	0.141136	0.096083	0.030656	0.011376	0.001811	-0.00577	0.000976	0.563858	0.471746	0.336679	0.167078	0.081265	0.033285	0.017942	0.009409	0.215638	0.153381	0.103988	0.062152	0.030338	0.019242	0.023212
431.22	0.731408	0.421971	0.22576	0.111705	0.059695	0.026746	0.014755	0.030813	0.42386	0.310955	0.172794	0.090145	0.042586	0.023073	0.008629	0.022434	0.390045	0.246332	0.138142	0.065913	0.03624	0.014237	0.007405	0.013679	0.140917	0.0929	0.030534	0.017251	0.000997	-0.00024	-0.00457	0.567888	0.473209	0.333129	0.166777	0.084092	0.041857	0.021062	0.014827	0.217255	0.151274	0.105929	0.061854	0.027407	0.02022	0.027595
431.42	0.731398	0.414128	0.230096	0.110523	0.064221	0.029941	0.020061	0.029328	0.437226	0.313159	0.169715	0.089759	0.051049	0.02266	0.005114	0.026214	0.391499	0.250601	0.13862	0.070901	0.033252	0.016696	0.009441	0.021429	0.146864	0.089958	0.034421	0.013901	0.000159	-0.00236	-0.00296	0.561565	0.465691	0.335706	0.169252	0.078688	0.034585	0.018986	0.021616	0.213926	0.148284	0.102909	0.060676	0.029355	0.021648	0.028082
431.63	0.73632	0.425305	0.229337	0.116152	0.062901	0.032058	0.017114	0.030264	0.431705	0.312947	0.173122	0.091498	0.042608	0.020013	0.013673	0.019683	0.391836	0.253672	0.138223	0.070381	0.033199	0.012935	0.013332	0.021796	0.144829	0.093539	0.031134	0.008952	0.001865	0.001802	-0.00357	0.56561	0.470262	0.337396	0.1697	0.082233	0.038544	0.020213	0.011299	0.21743	0.14956	0.101773	0.060233	0.028879	0.019605	0.022942
431.83	0.740034	0.422579	0.226254	0.111271	0.056071	0.032369	0.018439	0.028373	0.43287	0.320931	0.17159	0.093458	0.041884	0.021697	0.011637	0.020202	0.397554	0.248601	0.140097	0.0672	0.034426	0.013382	0.009175	0.013885	0.147149	0.090071	0.027352	0.009373	0.000384	-0.00373	-0.00652	0.57202	0.470539	0.340574	0.166183	0.081688	0.036775	0.019549	0.004115	0.220794	0.149012	0.105831	0.063263	0.028609	0.020063	0.028422
432.03	0.742529	0.426763	0.232782	0.113354	0.063018	0.032156	0.019897	0.026244	0.434785	0.319378	0.171753	0.09329	0.04455	0.019879	0.00708	0.023253	0.398437	0.250841	0.141186	0.074877	0.034658	0.017204	0.009571	0.020234	0.142495	0.094086	0.02681	0.00697	0.003933	-0.00361	0.000937	0.563138	0.472834	0.334927	0.1727	0.083204	0.03976	0.024379	0.026551	0.216101	0.150946	0.10803	0.062185	0.030108	0.017536	0.025939
432.22	0.742883	0.424479	0.229596	0.113387	0.05959	0.030487	0.013739	0.031304	0.435829	0.315317	0.176437	0.089091	0.047743	0.020399	0.013231	0.016143	0.396696	0.254871	0.137867	0.063952	0.036161	0.015186	0.010698	0.017846	0.144176	0.091547	0.030563	0.007434	0.001321	-0.00581	-0.00135	0.566957	0.470406	0.339084	0.169227	0.08214	0.038719	0.024398	0.01397	0.212827	0.156251	0.106558	0.060421	0.035166	0.020321	0.027061
432.44	0.745706	0.427991	0.231672	0.111026	0.065238	0.03027	0.017175	0.027794	0.433738	0.314212	0.174296	0.091479	0.045409	0.022002	0.009749	0.017575	0.39947	0.252813	0.139072	0.0678	0.03583	0.015536	0.007727	0.0191	0.144555	0.093592	0.030049	0.005959	0.000322	-0.00519	0.002001	0.567272	0.473729	0.340334	0.171656	0.087088	0.036595	0.024612	0.029618	0.216296	0.154194	0.106145	0.059133	0.035023	0.019752	0.022212
432.62	0.746358	0.430631	0.238455	0.115356	0.060073	0.032026	0.020482	0.029039	0.434192	0.31497	0.176846	0.090437	0.042112	0.022457	0.009783	0.022021	0.395882	0.252251	0.143555	0.070405	0.032376	0.014259	0.011637	0.012286	0.141755	0.094664	0.031211	0.008859	0.001898	-0.00521	-0.00237	0.567598	0.471636	0.341562	0.17132	0.084716	0.043529	0.019395	0.020944	0.213605	0.146563	0.100534	0.062857	0.033034	0.015605	0.02351
432.83	0.749977	0.430739	0.233352	0.113138	0.064035	0.026009	0.019716	0.025501	0.430363	0.317392	0.174886	0.090944	0.049313	0.018249	0.008394	0.015468	0.397152	0.249265	0.139661	0.069011	0.034662	0.013902	0.00698	0.017353	0.144014	0.095865	0.031987	0.010792	0.002452	-0.00449	-0.00022	0.572041	0.473919	0.344533	0.171812	0.086409	0.034227	0.021518	0.0198	0.214668	0.149917	0.103517	0.061709	0.031091	0.020309	0.030018
433.03	0.750447	0.434173	0.237267	0.115702	0.066146	0.02888	0.017748	0.029733	0.434313	0.317966	0.179499	0.090978	0.049808	0.01863	0.008188	0.017671	0.395047	0.253236	0.141543	0.07015	0.037536	0.015228	0.010205	0.015385	0.143265	0.09417	0.03213	0.008119	0.005027	-0.00295	0.000901	0.565895	0.475713	0.342401	0.171275	0.080784	0.04122	0.019945	0.028228	0.212763	0.153423	0.105766	0.056037	0.029858	0.019641	0.02674
433.21	0.750375	0.433119	0.237111	0.113758	0.064164	0.026235	0.016544	0.030466	0.432902	0.325245	0.177055	0.096356	0.049976	0.028132	0.0078	0.017522	0.403172	0.257857	0.142573	0.067035	0.028752	0.014647	0.01178	0.018175	0.143956	0.096858	0.034307	0.012463	-0.0014	-0.00582	-0.00448	0.568229	0.477185	0.343061	0.172677	0.083977	0.040526	0.024386	0.025741	0.219644	0.148441	0.109198	0.062089	0.027833	0.020405	0.027693
433.43	0.751427	0.434468	0.233357	0.118581	0.063001	0.024554	0.01814	0.029075	0.432872	0.314533	0.176967	0.090239	0.053774	0.019836	0.010642	0.022874	0.401497	0.25232	0.140883	0.071327	0.036455	0.015707	0.011216	0.020824	0.144604	0.099722	0.030319	0.011548	-0.00094	-0.00312	-0.00553	0.566952	0.477518	0.347422	0.174977	0.082912	0.037334	0.023537	0.020287	0.215386	0.152335	0.107151	0.061805	0.030916	0.025931	0.027749
433.62	0.75425	0.436385	0.234077	0.119461	0.067825	0.025976	0.015444	0.032923	0.437914	0.318735	0.178072	0.089536	0.047176	0.023102	0.00807	0.024628	0.39913	0.258584	0.142747	0.069331	0.037431	0.017257	0.01038	0.014048	0.143597	0.093298	0.031544	0.011404	-0.00412	-0.00342	0.001191	0.563598	0.474633	0.345264	0.17487	0.086714	0.038428	0.020282	0.019994	0.217842	0.15069	0.104564	0.063751	0.031692	0.018527	0.02603
433.83	0.751453	0.43902	0.234679	0.113484	0.060692	0.034109	0.014141	0.036564	0.439149	0.318047	0.176621	0.093825	0.050346	0.02297	0.007872	0.023467	0.397388	0.258064	0.14363	0.071096	0.03677	0.018007	0.01012	0.021159	0.149333	0.097802	0.032114	0.009083	0.003743	-0.00361	-0.00184	0.568864	0.476257	0.343813	0.170806	0.085845	0.037167	0.020391	0.021641	0.219982	0.151298	0.108771	0.060237	0.03172	0.021489	0.027393
434.03	0.757583	0.436863	0.235189	0.114446	0.064649	0.027726	0.017996	0.033598	0.43642	0.323944	0.175548	0.094272	0.047666	0.017448	0.011235	0.019304	0.406581	0.258955	0.144254	0.069928	0.036329	0.015722	0.012954	0.018908	0.142962	0.095764	0.033706	0.012912	0.000562	-0.00074	-0.00679	0.56548	0.475448	0.343248	0.171901	0.084084	0.042486	0.021864	0.012201	0.213638	0.154883	0.107034	0.058315	0.031605	0.019835	0.025742
434.23	0.758185	0.438838	0.238932	0.114917	0.067531	0.030554	0.013988	0.030941	0.439154	0.325858	0.183414	0.097026	0.047675	0.025405	0.010087	0.018454	0.405344	0.256209	0.142668	0.076687	0.035356	0.0164	0.010151	0.015294	0.146301	0.096228	0.0391	0.014661	-0.00375	-0.00234	-0.00155	0.569487	0.473449	0.34773	0.173312	0.089128	0.038208	0.023458	0.028825	0.216868	0.151216	0.1026	0.061288	0.032721	0.021962	0.02809
434.42	0.763006	0.441053	0.240529	0.120187	0.0664	0.029897	0.018933	0.028383	0.440932	0.323925	0.182548	0.091119	0.045632	0.025434	0.006862	0.010664	0.407315	0.261573	0.140263	0.070486	0.039871	0.015864	0.009099	0.01904	0.15049	0.092377	0.032925	0.010745	-6.2e-05	0.002208	6.77e-05	0.564259	0.477666	0.349132	0.175805	0.088166	0.037904	0.02339	0.024373	0.217771	0.158392	0.109766	0.060755	0.027824	0.022529	0.026201
434.64	0.765093	0.434984	0.236645	0.117106	0.066145	0.030078	0.016613	0.02742	0.437357	0.324245	0.182817	0.093215	0.046976	0.024721	0.006345	0.016944	0.40332	0.261064	0.143665	0.071461	0.039272	0.016124	0.009011	0.018237	0.147333	0.097025	0.030402	0.008043	-0.00021	-0.00564	-0.0043	0.57034	0.47711	0.348033	0.17584	0.085755	0.039412	0.024561	0.020255	0.218982	0.15307	0.103869	0.064197	0.036675	0.015893	0.026695
434.82	0.761337	0.441478	0.238342	0.120688	0.061879	0.032347	0.019807	0.031749	0.440733	0.325503	0.181223	0.090737	0.048972	0.026387	0.014257	0.0134	0.405297	0.260015	0.143983	0.069711	0.036197	0.017646	0.011634	0.02294	0.146347	0.095734	0.032375	0.009356	0.003653	-0.00702	-0.00556	0.56991	0.47874	0.347425	0.175398	0.084638	0.038639	0.021296	0.021777	0.21341	0.15324	0.106601	0.063259	0.034794	0.020237	0.021856
435.02	0.759173	0.441196	0.242559	0.117625	0.067682	0.031736	0.015031	0.031603	0.442245	0.32599	0.179936	0.094341	0.053038	0.025595	0.014393	0.021553	0.404604	0.26105	0.142047	0.078631	0.036655	0.018338	0.00934	0.017115	0.150853	0.096076	0.031221	0.0078	0.001643	-0.00397	-0.00014	0.574345	0.477866	0.347094	0.175191	0.087524	0.039561	0.019369	0.009996	0.218369	0.149124	0.107933	0.061475	0.035799	0.019383	0.022463
435.23	0.761718	0.445221	0.242374	0.116798	0.063923	0.029979	0.015213	0.02969	0.440132	0.324364	0.181199	0.100491	0.048499	0.019437	0.010741	0.023788	0.404421	0.267281	0.146557	0.075814	0.037158	0.016897	0.009572	0.017934	0.146964	0.096074	0.030494	0.010234	-0.00096	-0.00129	-0.00175	0.570859	0.479277	0.354339	0.177265	0.082944	0.041278	0.018556	0.038405	0.218236	0.15191	0.109805	0.06216	0.034004	0.018854	0.025074
435.43	0.767824	0.445893	0.241365	0.119187	0.067139	0.027471	0.020394	0.026998	0.435914	0.324225	0.18223	0.095638	0.051768	0.022151	0.010659	0.01975	0.40889	0.26271	0.146255	0.077745	0.041744	0.014649	0.009693	0.017957	0.148619	0.10001	0.032566	0.014387	-0.0026	-0.00556	-0.00324	0.569434	0.478164	0.350531	0.175199	0.088618	0.036585	0.023655	0.011091	0.216686	0.151623	0.111469	0.063792	0.037639	0.022275	0.028303
435.63	0.77304	0.444237	0.240674	0.118212	0.064119	0.030881	0.019021	0.026762	0.440327	0.327273	0.183957	0.091916	0.048375	0.025771	0.012585	0.025515	0.409022	0.262652	0.145359	0.075179	0.0377	0.014125	0.007547	0.019909	0.148219	0.099238	0.031752	0.01075	0.006102	-0.0039	-0.00156	0.572498	0.479494	0.350351	0.176442	0.085162	0.043296	0.018434	0.010084	0.219964	0.154048	0.111603	0.059054	0.03203	0.02178	0.023643
435.82	0.770812	0.445928	0.242379	0.125703	0.066463	0.032566	0.021784	0.031561	0.436338	0.326749	0.182979	0.095236	0.050519	0.023457	0.010953	0.0202	0.408068	0.262584	0.143213	0.074588	0.03652	0.01681	0.013456	0.022753	0.14937	0.09897	0.03469	0.007012	-0.00148	-0.00267	-0.00528	0.57268	0.485845	0.354291	0.176334	0.086709	0.04344	0.02453	0.023993	0.218669	0.151187	0.110097	0.063225	0.037041	0.018344	0.027185
436.01	0.773972	0.447839	0.247346	0.122272	0.065393	0.031686	0.020014	0.027863	0.439727	0.324299	0.185776	0.094206	0.045188	0.026159	0.010318	0.023557	0.410781	0.263525	0.140948	0.072832	0.036757	0.016123	0.009087	0.021999	0.152788	0.096854	0.030473	0.010766	0.003089	-0.00453	-0.00398	0.575315	0.483249	0.355674	0.182672	0.089408	0.038068	0.023013	0.021903	0.220869	0.155625	0.10647	0.062684	0.030876	0.02112	0.029266
436.23	0.776311	0.450168	0.245266	0.120402	0.066925	0.032442	0.016878	0.030842	0.442476	0.327694	0.179881	0.094473	0.050124	0.026467	0.012872	0.024007	0.404595	0.265218	0.147233	0.075906	0.036861	0.017963	0.01163	0.016509	0.149455	0.097279	0.030833	0.011259	0.003629	0.000727	-0.00551	0.57307	0.481773	0.353068	0.179617	0.086295	0.040413	0.02513	0.014903	0.22322	0.152292	0.112392	0.063743	0.033102	0.02379	0.026287
436.41	0.778675	0.442942	0.244429	0.125272	0.069147	0.028733	0.018054	0.031609	0.434591	0.329879	0.186672	0.096033	0.049244	0.026202	0.010252	0.019827	0.4122	0.266036	0.148454	0.076178	0.035685	0.019105	0.015044	0.015578	0.143464	0.100827	0.039981	0.011011	0.000423	-0.00294	-0.00214	0.571449	0.483085	0.354436	0.179254	0.087646	0.042724	0.023893	0.034535	0.220584	0.151839	0.109503	0.064557	0.038109	0.024167	0.025559
436.63	0.77757	0.450201	0.243961	0.121039	0.064201	0.031396	0.022877	0.026255	0.440985	0.328155	0.183959	0.097017	0.047662	0.02497	0.011471	0.020902	0.413065	0.270241	0.148717	0.071707	0.038769	0.015421	0.009852	0.013352	0.15228	0.097454	0.032346	0.009022	-0.00379	-0.00061	-0.00379	0.571678	0.485511	0.353553	0.181399	0.092932	0.042026	0.018538	0.022632	0.21865	0.151648	0.112462	0.061483	0.033251	0.018526	0.026806
436.83	0.78033	0.454455	0.247112	0.124147	0.061913	0.031874	0.011529	0.029748	0.437268	0.333188	0.186876	0.096188	0.050118	0.024605	0.013016	0.02166	0.407516	0.271562	0.152738	0.06871	0.038101	0.017998	0.005202	0.019477	0.150893	0.098606	0.034493	0.007567	0.00037	-0.0043	-0.00802	0.574607	0.486314	0.354119	0.179018	0.089659	0.042153	0.022301	0.015126	0.218196	0.156415	0.105273	0.062391	0.032485	0.0175	0.024025
437.02	0.782008	0.452922	0.24864	0.122431	0.066979	0.029605	0.020094	0.029133	0.441704	0.332485	0.184	0.094124	0.054078	0.023834	0.012088	0.019217	0.411591	0.268462	0.146798	0.07291	0.038297	0.013356	0.011228	0.015788	0.150182	0.100404	0.033219	0.011104	0.001385	-0.00576	-0.00202	0.570927	0.486532	0.355186	0.17933	0.08531	0.042841	0.019354	0.020769	0.219321	0.159007	0.110748	0.065331	0.039656	0.021032	0.023667
437.23	0.784323	0.451226	0.25192	0.122103	0.069403	0.033463	0.014618	0.029868	0.44264	0.330918	0.186884	0.096986	0.053927	0.025869	0.009659	0.023333	0.415651	0.265607	0.146163	0.079491	0.037642	0.017231	0.010059	0.014782	0.151059	0.100484	0.034965	0.010858	-0.00184	-0.00711	-0.0035	0.57057	0.482865	0.356235	0.182224	0.086547	0.041222	0.02448	0.021377	0.217234	0.156987	0.107473	0.060325	0.033391	0.022239	0.029057
437.43	0.7807	0.457855	0.249783	0.1215	0.064123	0.030215	0.014564	0.027573	0.439996	0.331306	0.186519	0.094607	0.052117	0.021533	0.012929	0.019853	0.41207	0.269022	0.146327	0.076307	0.039713	0.013387	0.008552	0.015732	0.151574	0.095632	0.03536	0.011482	0.005386	-0.00194	-0.00621	0.567482	0.484064	0.354194	0.18006	0.093785	0.035835	0.026678	0.011607	0.21438	0.15354	0.108683	0.068123	0.033669	0.020883	0.026667
437.63	0.786883	0.457601	0.249128	0.120865	0.067456	0.028493	0.014913	0.030552	0.438764	0.331658	0.190326	0.100023	0.05306	0.021586	0.010323	0.027817	0.414663	0.267721	0.150873	0.071081	0.040179	0.017621	0.011407	0.020173	0.152547	0.098492	0.033607	0.01315	0.003375	-0.00034	0.000545	0.574111	0.486516	0.357712	0.181803	0.087762	0.043286	0.024474	0.023609	0.219383	0.158911	0.111426	0.064876	0.034252	0.022861	0.025527
437.83	0.787234	0.460371	0.249339	0.119164	0.068684	0.029555	0.02093	0.029721	0.441087	0.332196	0.187558	0.096411	0.047541	0.024892	0.007071	0.023889	0.416623	0.267847	0.147269	0.071376	0.039126	0.017945	0.007942	0.016382	0.156485	0.099797	0.034038	0.011955	0.00262	-0.00278	-0.00432	0.575356	0.488575	0.357373	0.181489	0.08839	0.04296	0.021265	0.030744	0.21806	0.151157	0.111954	0.069318	0.034592	0.020771	0.028535
438.07	0.790052	0.460412	0.253234	0.125779	0.069357	0.033148	0.018105	0.029825	0.437438	0.329522	0.187991	0.102537	0.048692	0.023842	0.011006	0.018433	0.416659	0.271031	0.150654	0.072794	0.03376	0.012139	0.009207	0.014958	0.151938	0.098702	0.034181	0.008794	-0.00167	-0.00125	-0.00396	0.57717	0.486715	0.354821	0.183837	0.092871	0.039532	0.023285	0.026798	0.223464	0.154427	0.114032	0.072684	0.031764	0.023162	0.028125
438.24	0.789644	0.457384	0.247886	0.123976	0.07316	0.029339	0.018346	0.031624	0.44225	0.332572	0.188286	0.096864	0.047638	0.024198	0.015332	0.023888	0.415864	0.266557	0.149529	0.074065	0.039509	0.016733	0.011377	0.016888	0.149804	0.100443	0.032407	0.012825	-0.00047	-0.00657	-0.0011	0.576015	0.488105	0.356887	0.182904	0.087721	0.044987	0.021892	0.009981	0.221739	0.154023	0.10947	0.069799	0.035338	0.021829	0.027076
438.43	0.788498	0.458695	0.252609	0.124445	0.068195	0.028884	0.017775	0.032172	0.442616	0.335115	0.184784	0.099052	0.048413	0.029631	0.006059	0.015597	0.417986	0.271118	0.151742	0.077561	0.037121	0.015467	0.00859	0.017652	0.151007	0.098098	0.031533	0.015627	0.002419	-0.00024	-0.0047	0.575771	0.486882	0.361956	0.181776	0.090803	0.039337	0.022399	0.018196	0.21794	0.152807	0.111114	0.064234	0.031864	0.021921	0.028574
438.63	0.788878	0.464376	0.247804	0.124691	0.067939	0.03373	0.016466	0.03267	0.446539	0.334769	0.186274	0.098622	0.048922	0.025855	0.011705	0.020208	0.413913	0.271619	0.147658	0.076057	0.040156	0.019249	0.009495	0.017462	0.155187	0.097662	0.033333	0.013607	0.002657	-0.00322	0.000751	0.575057	0.490124	0.357196	0.184387	0.092007	0.043043	0.021911	0.024291	0.219567	0.15662	0.116021	0.063765	0.034137	0.022773	0.025682
438.82	0.794898	0.46268	0.252564	0.123587	0.069743	0.029091	0.022636	0.028977	0.446856	0.335029	0.18798	0.10032	0.052199	0.024175	0.006521	0.021916	0.419875	0.272873	0.149938	0.074697	0.042569	0.015131	0.009946	0.019295	0.153035	0.1	0.038553	0.009639	0.005516	-0.00027	-0.00207	0.573505	0.48414	0.363594	0.186695	0.085392	0.040842	0.024242	0.017192	0.218524	0.154595	0.110868	0.06768	0.034052	0.02457	0.026579
439.04	0.795326	0.470494	0.252034	0.12896	0.068301	0.029172	0.020136	0.029844	0.436651	0.33431	0.186507	0.1028	0.054472	0.022389	0.012022	0.02188	0.418637	0.27526	0.152614	0.079896	0.042058	0.016336	0.007763	0.018431	0.15943	0.101924	0.035316	0.017259	0.002681	-0.00294	-0.00392	0.576487	0.488969	0.361808	0.187985	0.087317	0.042177	0.024664	0.018682	0.217565	0.157749	0.115954	0.070248	0.031483	0.023025	0.026375
439.22	0.794871	0.466359	0.254771	0.127027	0.068632	0.029727	0.017142	0.028142	0.444139	0.338363	0.188992	0.099439	0.050855	0.022581	0.010824	0.017715	0.422978	0.271965	0.152374	0.078104	0.041212	0.019704	0.010893	0.017749	0.154199	0.103116	0.036774	0.01401	-0.00062	0.000329	-0.00086	0.576272	0.487265	0.362026	0.18741	0.087328	0.041474	0.027071	0.013367	0.21598	0.153553	0.116997	0.067615	0.036724	0.01886	0.025928
439.42	0.798872	0.466579	0.252226	0.126378	0.067269	0.030578	0.019048	0.02623	0.444032	0.337775	0.191885	0.104008	0.050407	0.022501	0.013386	0.015286	0.421813	0.27462	0.149748	0.072697	0.040137	0.015335	0.010409	0.018604	0.14917	0.100251	0.032104	0.011704	0.000737	0.001494	-0.00709	0.574636	0.491172	0.363344	0.180508	0.0896	0.044933	0.023815	0.013942	0.221192	0.153461	0.111333	0.064413	0.037376	0.018775	0.023486
439.63	0.802436	0.468355	0.25694	0.121333	0.067382	0.029847	0.016956	0.030832	0.444068	0.335626	0.189983	0.101245	0.049175	0.024165	0.01131	0.024529	0.421078	0.275418	0.15435	0.074956	0.036984	0.021832	0.008628	0.016095	0.151611	0.100946	0.033428	0.010536	-0.00122	-0.00472	-0.00478	0.576177	0.489579	0.36271	0.184161	0.090492	0.044199	0.02337	0.022977	0.217875	0.156016	0.115405	0.061982	0.030104	0.019929	0.031064
439.81	0.803346	0.471967	0.257353	0.128949	0.072611	0.030018	0.018728	0.025998	0.444067	0.33685	0.193515	0.096572	0.049181	0.025062	0.008877	0.02019	0.421421	0.274197	0.151609	0.074471	0.038013	0.015991	0.014546	0.018229	0.152603	0.103669	0.036834	0.013462	0.000237	-0.00151	-0.00273	0.575985	0.492613	0.35874	0.189584	0.08886	0.044291	0.021728	0.017396	0.216204	0.16025	0.113568	0.068281	0.034527	0.021243	0.023135
440.03	0.804009	0.474343	0.256217	0.124391	0.067817	0.033815	0.016165	0.02922	0.441457	0.340776	0.194007	0.09804	0.048365	0.026574	0.00918	0.019698	0.423132	0.273142	0.154747	0.073966	0.042154	0.018469	0.012611	0.017614	0.154227	0.100898	0.036312	0.015093	0.002395	0.00091	-0.00612	0.572438	0.490987	0.36243	0.183125	0.091046	0.043737	0.024196	0.022239	0.218383	0.157221	0.111569	0.069231	0.034725	0.019445	0.026797
440.24	0.811048	0.470898	0.25878	0.126969	0.070103	0.032245	0.021914	0.028782	0.445319	0.339563	0.19141	0.104755	0.046162	0.024929	0.007914	0.020584	0.42169	0.275742	0.149653	0.076919	0.041127	0.018463	0.011836	0.016265	0.14924	0.100134	0.035343	0.014466	0.003328	-0.00558	-0.00195	0.577821	0.491264	0.365662	0.188864	0.090526	0.038761	0.023642	0.018367	0.220336	0.153365	0.11477	0.063395	0.037798	0.020348	0.026553
440.42	0.808237	0.479096	0.258439	0.128498	0.070447	0.030601	0.022513	0.029178	0.44366	0.338908	0.195444	0.10309	0.052606	0.025441	0.00796	0.024105	0.422136	0.277729	0.15365	0.076026	0.036819	0.016469	0.007495	0.018934	0.154738	0.100018	0.033887	0.01056	-0.0002	-0.00547	0.003725	0.574853	0.489259	0.366136	0.188128	0.09151	0.042067	0.02118	0.016445	0.218741	0.158004	0.110011	0.065584	0.038358	0.020914	0.027693
440.63	0.802808	0.473496	0.256335	0.126151	0.06688	0.034263	0.014373	0.03188	0.442719	0.341953	0.192762	0.101797	0.051779	0.018967	0.009402	0.02278	0.42415	0.27905	0.156911	0.074521	0.03413	0.015898	0.010297	0.015141	0.157244	0.098705	0.038518	0.01482	0.000876	-0.00559	-0.00323	0.575313	0.491796	0.365304	0.184618	0.097205	0.043903	0.022599	0.015034	0.220587	0.156066	0.112563	0.070967	0.035944	0.024876	0.025404
440.83	0.809181	0.477432	0.258352	0.124986	0.068084	0.03139	0.020876	0.032453	0.449346	0.342281	0.196241	0.100186	0.051748	0.025424	0.009395	0.020047	0.424656	0.279826	0.158936	0.078193	0.03977	0.019416	0.012273	0.016584	0.160043	0.102771	0.037786	0.008461	0.000764	0.002103	-0.00651	0.57903	0.49384	0.363703	0.187873	0.089372	0.040309	0.023366	0.032092	0.226556	0.159111	0.11317	0.069589	0.036653	0.020387	0.030787
441.03	0.812028	0.473366	0.260534	0.127461	0.069773	0.02822	0.021024	0.027078	0.446023	0.341504	0.196118	0.104984	0.047604	0.022413	0.012099	0.022213	0.424254	0.278705	0.152372	0.080708	0.03821	0.015981	0.015156	0.0136	0.15161	0.101463	0.03444	0.010433	-0.00187	-0.00931	-0.00196	0.579657	0.492845	0.366981	0.19426	0.095123	0.046147	0.023413	0.024406	0.219912	0.159402	0.114495	0.070703	0.037504	0.021284	0.025527
441.22	0.811377	0.478261	0.258222	0.13125	0.070747	0.030234	0.019941	0.027429	0.44433	0.342457	0.194865	0.104565	0.054019	0.020994	0.008512	0.022551	0.426259	0.276952	0.154321	0.077765	0.041872	0.016587	0.012031	0.018746	0.154196	0.102007	0.038301	0.013819	0.005418	-0.002	-0.00322	0.576791	0.495164	0.368171	0.188981	0.092602	0.04503	0.025132	0.01999	0.218236	0.151376	0.114125	0.067432	0.03542	0.021694	0.026536
441.42	0.816365	0.479151	0.259646	0.128952	0.071256	0.034059	0.019218	0.030085	0.440504	0.344357	0.195062	0.102474	0.049945	0.021313	0.007082	0.018593	0.424044	0.27823	0.151633	0.077956	0.041881	0.018202	0.014208	0.013883	0.155447	0.101582	0.04026	0.009806	-0.00037	-0.00361	0.001604	0.578475	0.49636	0.367575	0.188255	0.091823	0.041869	0.022384	0.019828	0.218886	0.159265	0.112221	0.069098	0.033712	0.023036	0.028717
441.62	0.810378	0.478504	0.262022	0.128332	0.071268	0.033806	0.01767	0.027572	0.450738	0.341273	0.194074	0.104271	0.051201	0.028857	0.009772	0.018354	0.429165	0.279359	0.161802	0.07829	0.039297	0.020208	0.009815	0.016819	0.151074	0.100801	0.039098	0.009702	-0.0002	-0.00528	-6.8e-05	0.579557	0.492152	0.36825	0.187043	0.094333	0.042228	0.02191	0.014389	0.219907	0.15581	0.115533	0.070515	0.030951	0.025612	0.026654
441.81	0.815656	0.480617	0.265566	0.126686	0.066159	0.031216	0.01913	0.027282	0.448817	0.346523	0.197476	0.103553	0.052379	0.026337	0.013091	0.020126	0.42825	0.277799	0.159275	0.080053	0.040692	0.018024	0.01003	0.013658	0.155959	0.108084	0.040563	0.013853	0.004121	4.22e-05	-0.00194	0.578987	0.493984	0.368636	0.191025	0.097549	0.043158	0.026604	0.008917	0.221527	0.159604	0.11416	0.066318	0.034402	0.022585	0.026781
442.03	0.815427	0.483443	0.264908	0.126044	0.064247	0.030662	0.022131	0.028144	0.450701	0.342196	0.198906	0.101922	0.05084	0.023896	0.008779	0.023883	0.426037	0.279871	0.153874	0.075798	0.038427	0.016074	0.007737	0.019573	0.153899	0.105557	0.039256	0.008135	-0.00123	-0.00645	-0.00382	0.579861	0.49327	0.370121	0.190332	0.093782	0.042341	0.02407	0.027023	0.221444	0.156674	0.118778	0.070411	0.031022	0.025855	0.025495
442.23	0.819666	0.485739	0.262271	0.127184	0.070005	0.035393	0.020829	0.029195	0.447502	0.342521	0.195598	0.107848	0.054631	0.024727	0.008904	0.018558	0.424857	0.278418	0.156482	0.081899	0.041831	0.017987	0.010918	0.016016	0.159345	0.104028	0.036299	0.011284	0.002728	0.000604	-0.00512	0.57715	0.496009	0.369488	0.191047	0.091309	0.047178	0.021099	0.015324	0.222717	0.158021	0.113645	0.064884	0.032821	0.021629	0.027584
442.44	0.821615	0.485361	0.261091	0.133556	0.068999	0.032254	0.016598	0.030676	0.448341	0.345294	0.197685	0.101767	0.053379	0.026249	0.008845	0.02407	0.430083	0.277581	0.157067	0.078325	0.040516	0.018569	0.010459	0.019739	0.153746	0.106319	0.034688	0.011733	0.001812	-0.00548	-0.00202	0.577716	0.498585	0.366583	0.193089	0.092035	0.043009	0.026306	0.032018	0.219345	0.156713	0.113635	0.072671	0.035666	0.025787	0.029215
442.62	0.821582	0.484301	0.262779	0.128739	0.071601	0.034484	0.012242	0.024711	0.447107	0.343239	0.196716	0.103589	0.052787	0.025617	0.009928	0.019041	0.431836	0.281754	0.158579	0.078606	0.039575	0.017386	0.010869	0.020271	0.153694	0.106747	0.039786	0.009983	0.001445	-0.00633	-0.00342	0.582942	0.499146	0.370274	0.189519	0.093757	0.048867	0.02706	0.038095	0.220734	0.157753	0.117743	0.072937	0.030968	0.026843	0.02394
442.83	0.825098	0.483887	0.264302	0.13149	0.072787	0.035295	0.018713	0.030252	0.447074	0.342263	0.198027	0.103157	0.05462	0.025875	0.007434	0.019419	0.436297	0.281882	0.159145	0.079804	0.040181	0.020921	0.007238	0.017424	0.156237	0.10334	0.034245	0.012472	0.003728	-0.00285	-0.00401	0.579966	0.491475	0.372109	0.196979	0.094572	0.042971	0.025436	0.019953	0.216229	0.157039	0.116591	0.070801	0.034123	0.022125	0.024926
443.03	0.828415	0.487391	0.265038	0.129337	0.072709	0.031799	0.021843	0.025264	0.448061	0.343824	0.19751	0.109406	0.052984	0.023331	0.011441	0.019925	0.433963	0.285369	0.162744	0.07918	0.040025	0.020365	0.011999	0.017077	0.156617	0.107007	0.031811	0.010559	-0.00271	0.000733	-0.00578	0.580323	0.498864	0.370493	0.190937	0.093912	0.045993	0.027958	0.034741	0.216805	0.15945	0.112035	0.07043	0.034922	0.025145	0.026339
443.23	0.828596	0.485648	0.265877	0.135564	0.066867	0.032216	0.019587	0.02974	0.446656	0.346944	0.197899	0.104766	0.05571	0.024355	0.013716	0.020738	0.431339	0.284994	0.156475	0.082276	0.045767	0.01683	0.009085	0.017341	0.160173	0.105453	0.038266	0.012425	0.000153	1.28e-05	-0.00061	0.579478	0.499753	0.37232	0.191896	0.097312	0.043586	0.021908	0.023622	0.220277	0.160551	0.116317	0.075069	0.033988	0.023496	0.027507
443.43	0.823272	0.486406	0.266195	0.129754	0.073147	0.035866	0.021206	0.031309	0.447282	0.346785	0.197943	0.100333	0.052429	0.026623	0.01087	0.019915	0.431794	0.283857	0.156151	0.082392	0.041397	0.014257	0.009321	0.013058	0.160259	0.100547	0.034154	0.014229	0.005466	-0.00503	-0.00567	0.576549	0.497682	0.373347	0.189459	0.099647	0.046473	0.025868	0.011989	0.223654	0.165227	0.112568	0.073856	0.034147	0.022224	0.031661
443.62	0.833351	0.492342	0.265581	0.131515	0.072251	0.034757	0.019142	0.029739	0.450607	0.348675	0.200346	0.103675	0.056635	0.027253	0.011606	0.020174	0.433096	0.28144	0.159894	0.084991	0.045535	0.018026	0.01236	0.020351	0.158157	0.107534	0.035338	0.014866	0.003836	-0.00188	-0.00513	0.578938	0.499772	0.371683	0.191442	0.095771	0.042793	0.029624	0.008895	0.221705	0.160194	0.114997	0.071093	0.035916	0.020756	0.030495
443.82	0.828851	0.491989	0.263958	0.135053	0.074637	0.033287	0.022337	0.026764	0.44879	0.345745	0.199546	0.105301	0.054267	0.027536	0.008883	0.021632	0.429911	0.283912	0.156635	0.081777	0.040351	0.015605	0.009562	0.019107	0.150059	0.103512	0.039204	0.010103	-0.00067	-0.00011	0.000652	0.576012	0.499581	0.376296	0.190793	0.0938	0.046765	0.022082	0.018444	0.225406	0.15843	0.109615	0.071244	0.034761	0.027667	0.022224
444.03	0.832106	0.4916	0.269062	0.130486	0.071183	0.03374	0.019915	0.03424	0.450209	0.347829	0.202625	0.102161	0.052979	0.018023	0.012869	0.017231	0.43045	0.286991	0.159455	0.074107	0.042723	0.015927	0.015981	0.020729	0.15225	0.106747	0.039985	0.016446	0.004132	-0.00165	-0.00436	0.5813	0.500548	0.371447	0.193819	0.096802	0.04288	0.026046	0.02962	0.21966	0.158677	0.112581	0.06968	0.036168	0.021261	0.027581
444.23	0.830401	0.491968	0.2718	0.133416	0.074253	0.036787	0.018015	0.028378	0.450255	0.351379	0.201373	0.105708	0.054736	0.022909	0.012753	0.017797	0.433737	0.285981	0.158615	0.081692	0.044753	0.016268	0.012209	0.017727	0.161403	0.106263	0.034877	0.014931	0.005905	-0.0043	-0.00825	0.578916	0.501949	0.379954	0.195229	0.094534	0.047499	0.025023	0.019895	0.218549	0.1623	0.116692	0.068931	0.036506	0.025167	0.031831
444.43	0.833413	0.492224	0.270129	0.136802	0.069972	0.035063	0.020657	0.028002	0.451183	0.351752	0.203981	0.108048	0.054168	0.024769	0.011859	0.022325	0.4334	0.291579	0.154692	0.077278	0.042313	0.01993	0.011208	0.018284	0.160811	0.106044	0.037382	0.013728	0.0038	-0.00104	-0.00668	0.577786	0.499641	0.375831	0.192695	0.097117	0.042931	0.026626	0.00929	0.222756	0.159335	0.115358	0.066342	0.040349	0.020045	0.032725
444.64	0.836454	0.495608	0.270821	0.135126	0.071157	0.039121	0.024064	0.032295	0.450351	0.350041	0.20135	0.105839	0.054012	0.025298	0.009547	0.028166	0.436761	0.289757	0.164302	0.07576	0.043043	0.020126	0.011043	0.02123	0.152835	0.105329	0.03769	0.012216	0.001723	-0.00495	-0.00645	0.582444	0.499502	0.376588	0.195916	0.099925	0.043978	0.025201	0.025428	0.21985	0.159061	0.113775	0.068869	0.038294	0.027752	0.028448
444.82	0.8366	0.494633	0.271281	0.131904	0.071043	0.034182	0.022775	0.031801	0.447729	0.349043	0.207472	0.10964	0.057041	0.028002	0.012115	0.021262	0.435858	0.290746	0.161655	0.080223	0.040925	0.018162	0.010973	0.016743	0.157785	0.105847	0.040738	0.013311	0.003599	0.000803	-0.00233	0.579454	0.498743	0.378884	0.196609	0.092759	0.04332	0.026348	0.016817	0.22099	0.159656	0.116671	0.0737	0.03856	0.025064	0.024558
445.02	0.839283	0.494751	0.268773	0.139502	0.07195	0.038697	0.020451	0.03158	0.455425	0.349515	0.202036	0.107512	0.055743	0.027969	0.00673	0.023627	0.437421	0.288275	0.155364	0.082598	0.040176	0.019714	0.010445	0.025406	0.156461	0.10726	0.036454	0.014083	0.002802	-0.00387	-0.0032	0.581832	0.496469	0.377117	0.196186	0.097017	0.045346	0.024772	0.011749	0.220118	0.162939	0.115524	0.069075	0.037649	0.019267	0.033955
445.23	0.839408	0.495553	0.27369	0.135152	0.069447	0.03811	0.022281	0.025589	0.454482	0.35008	0.203181	0.106725	0.060244	0.024759	0.011021	0.018426	0.435294	0.292505	0.159135	0.079865	0.044893	0.021233	0.012042	0.015581	0.154629	0.10341	0.04237	0.017296	-0.00065	-0.00212	-0.00333	0.583782	0.503968	0.376021	0.194619	0.092502	0.04212	0.02817	0.032329	0.221633	0.157745	0.116114	0.076424	0.03604	0.025018	0.025023
445.43	0.845191	0.499069	0.275243	0.13708	0.06624	0.032901	0.02053	0.030391	0.449235	0.35029	0.204313	0.108411	0.059308	0.028766	0.007781	0.020094	0.434547	0.286107	0.162128	0.080747	0.039625	0.019971	0.011971	0.018635	0.15784	0.10727	0.031656	0.017935	0.002012	-0.00195	-0.0025	0.580221	0.502941	0.376707	0.194283	0.097978	0.049433	0.025343	0.027102	0.220485	0.159936	0.116466	0.064289	0.032905	0.024408	0.032286
445.62	0.84283	0.500168	0.276496	0.139022	0.073586	0.040172	0.023227	0.025815	0.452085	0.354583	0.200381	0.109273	0.053075	0.031263	0.010705	0.02151	0.436326	0.286414	0.158503	0.080444	0.042589	0.015953	0.011696	0.019869	0.16238	0.105264	0.040027	0.015204	0.002515	-0.00456	0.001106	0.585434	0.501358	0.378263	0.199813	0.096788	0.044576	0.028389	0.019714	0.224119	0.162946	0.117007	0.074084	0.036155	0.022679	0.029731
445.82	0.844873	0.496912	0.273689	0.137514	0.070393	0.035753	0.021468	0.025472	0.45544	0.354797	0.207019	0.106016	0.056037	0.029502	0.012502	0.015585	0.437774	0.289507	0.162087	0.0806	0.044434	0.016338	0.005067	0.016731	0.158612	0.106635	0.04268	0.017223	0.000536	-0.00241	-0.00432	0.584216	0.499062	0.379375	0.194372	0.099413	0.044125	0.024343	0.015056	0.221252	0.164978	0.116506	0.074622	0.034877	0.029783	0.024057
446.02	0.848543	0.501765	0.274518	0.13942	0.07501	0.033273	0.016905	0.029354	0.453013	0.355785	0.20617	0.10614	0.050373	0.024871	0.014098	0.01933	0.4395	0.288581	0.160915	0.082049	0.042101	0.017995	0.008711	0.015734	0.163449	0.109947	0.03697	0.015392	0.000739	-0.00305	-0.00134	0.581587	0.50609	0.383991	0.194005	0.097468	0.047465	0.026783	0.025775	0.223642	0.16413	0.117151	0.06934	0.03757	0.020801	0.0309
446.23	0.846081	0.506209	0.275709	0.137379	0.077201	0.034644	0.021371	0.030575	0.451466	0.360854	0.207599	0.108642	0.0562	0.026249	0.013459	0.021254	0.441007	0.291648	0.164528	0.082302	0.042312	0.020781	0.010946	0.022196	0.156741	0.102445	0.038022	0.012999	0.003465	-0.00326	-0.00788	0.581475	0.502981	0.381888	0.198091	0.098443	0.047013	0.028435	0.007767	0.222046	0.159237	0.118831	0.063712	0.038903	0.024584	0.025925
446.43	0.851609	0.510559	0.271791	0.139418	0.075611	0.036362	0.021702	0.030228	0.452771	0.353073	0.20473	0.110315	0.054939	0.025919	0.013627	0.019733	0.443626	0.292043	0.164162	0.081737	0.048268	0.020972	0.008009	0.017428	0.159275	0.111738	0.040388	0.015479	0.000523	0.002039	-0.00416	0.583457	0.505996	0.382372	0.198532	0.101353	0.04335	0.027997	0.022058	0.220632	0.16012	0.121386	0.071694	0.032753	0.024761	0.028454
446.63	0.848936	0.507567	0.276473	0.137968	0.067813	0.034648	0.019601	0.026252	0.456833	0.3524	0.20843	0.107135	0.05415	0.029495	0.016027	0.02415	0.441516	0.295179	0.161453	0.083032	0.036682	0.0222	0.014238	0.018652	0.158349	0.107578	0.039279	0.014822	-0.00073	-0.0042	-0.00445	0.580744	0.507113	0.382778	0.199368	0.102523	0.052521	0.02432	0.018774	0.219662	0.159669	0.12166	0.07587	0.032658	0.024168	0.027875
446.82	0.851545	0.50565	0.277836	0.135476	0.07238	0.040258	0.022754	0.025755	0.453038	0.358328	0.209913	0.109185	0.057125	0.024474	0.012002	0.02332	0.433569	0.29367	0.165319	0.081269	0.043439	0.024816	0.009471	0.019539	0.156469	0.107509	0.036517	0.015081	0.002036	-0.00116	-0.00646	0.586287	0.505733	0.383614	0.2019	0.099736	0.046464	0.024177	0.031914	0.223973	0.159121	0.117288	0.070788	0.039856	0.020881	0.022398
447.02	0.854438	0.505576	0.278532	0.137396	0.072644	0.03922	0.016752	0.029781	0.455107	0.352802	0.210924	0.110662	0.059908	0.028007	0.011497	0.020147	0.444723	0.29413	0.162838	0.081944	0.042523	0.015903	0.011123	0.021759	0.157564	0.109045	0.041349	0.015991	0.001467	-0.00438	-0.00431	0.584603	0.504652	0.382701	0.20027	0.097827	0.044561	0.025842	0.026518	0.222299	0.161191	0.117536	0.068041	0.034628	0.021959	0.02925
447.22	0.856522	0.504366	0.281213	0.141459	0.077793	0.033042	0.020272	0.027415	0.453023	0.354727	0.208725	0.10982	0.058061	0.029141	0.010219	0.02066	0.440741	0.291438	0.162033	0.084213	0.044727	0.017681	0.012619	0.014449	0.162	0.106086	0.040458	0.009651	0.003421	-0.00211	-0.00484	0.582802	0.504443	0.3788	0.199023	0.100066	0.046075	0.026849	0.022942	0.218627	0.163942	0.1189	0.066474	0.034178	0.023775	0.02388
447.43	0.861321	0.509193	0.282824	0.136687	0.074016	0.034611	0.022935	0.030713	0.453364	0.357126	0.210748	0.108903	0.055872	0.027838	0.012465	0.024994	0.442191	0.293973	0.163976	0.081121	0.042712	0.02014	0.009332	0.013584	0.161762	0.106248	0.037572	0.017994	0.003532	-0.00535	-0.00425	0.588627	0.50715	0.381194	0.2011	0.100689	0.044542	0.024194	0.013605	0.221221	0.161517	0.11521	0.071047	0.037208	0.022008	0.027816
447.63	0.855771	0.509565	0.278921	0.139755	0.074734	0.038447	0.023432	0.030586	0.45441	0.355549	0.20569	0.108312	0.051202	0.028373	0.015024	0.021328	0.441136	0.294409	0.162539	0.080937	0.042468	0.021441	0.010576	0.017128	0.165625	0.113245	0.038367	0.013585	0.003836	-0.00638	-0.00163	0.586406	0.50838	0.386093	0.19752	0.098293	0.047228	0.026358	0.027688	0.220701	0.16062	0.116473	0.071073	0.038572	0.022099	0.030033
447.83	0.85952	0.507851	0.279641	0.139097	0.075808	0.036182	0.019785	0.031617	0.448081	0.358345	0.205272	0.1089	0.055412	0.028369	0.01061	0.022214	0.447844	0.298063	0.160995	0.082378	0.044413	0.019732	0.013217	0.017705	0.15637	0.111964	0.042143	0.017049	0.001134	-0.00419	-0.00341	0.588574	0.50873	0.381888	0.201132	0.096268	0.049035	0.028342	0.018154	0.225458	0.162337	0.12642	0.072193	0.038316	0.021582	0.028117
448.02	0.859505	0.510548	0.279409	0.136696	0.075636	0.039923	0.024258	0.031808	0.453673	0.358957	0.210715	0.112847	0.051534	0.029004	0.007122	0.020424	0.447853	0.300501	0.16373	0.083754	0.042132	0.016509	0.016051	0.013867	0.16384	0.111422	0.041555	0.01438	0.001658	-0.00393	0.003021	0.583301	0.507869	0.385511	0.196184	0.101371	0.045116	0.02343	0.023715	0.221926	0.164468	0.119483	0.068841	0.042892	0.021934	0.030328
448.22	0.858827	0.513892	0.28076	0.138537	0.074126	0.03388	0.025359	0.026612	0.453757	0.362507	0.210172	0.107723	0.051314	0.025055	0.012701	0.024577	0.442136	0.295488	0.164878	0.081533	0.047663	0.021789	0.004561	0.018149	0.164992	0.108942	0.040626	0.01492	0.004971	-0.00473	-0.00127	0.587898	0.509032	0.384033	0.198802	0.101445	0.046794	0.026643	0.024378	0.22598	0.165614	0.120558	0.067952	0.037516	0.023063	0.02712
448.42	0.86051	0.517307	0.27999	0.142483	0.075187	0.038751	0.022642	0.031451	0.456941	0.357326	0.210999	0.111362	0.05467	0.026069	0.014699	0.022904	0.4497	0.298414	0.168235	0.082159	0.043995	0.020106	0.013669	0.01645	0.163648	0.108689	0.040559	0.014521	0.001572	-0.0036	-0.00885	0.582128	0.506193	0.389465	0.19832	0.10226	0.047993	0.026242	0.02169	0.222452	0.160471	0.121822	0.073095	0.037702	0.02243	0.024985
448.63	0.861843	0.514103	0.282055	0.140796	0.070727	0.038179	0.020267	0.030682	0.452808	0.361326	0.213244	0.109704	0.056209	0.028542	0.012875	0.023557	0.448073	0.296394	0.170335	0.086642	0.042339	0.019527	0.006438	0.017277	0.16176	0.108067	0.040493	0.01603	0.001965	-0.00313	-0.00545	0.584669	0.509939	0.385599	0.198501	0.102525	0.049569	0.026419	0.017002	0.223236	0.164897	0.117303	0.072175	0.040314	0.026439	0.02584
448.83	0.863489	0.521332	0.278587	0.145595	0.077842	0.037394	0.021065	0.031973	0.457585	0.359459	0.207949	0.112805	0.053428	0.028554	0.01326	0.021042	0.446573	0.296239	0.167081	0.081011	0.044391	0.018403	0.010403	0.018241	0.161954	0.110156	0.040131	0.013252	-7.3e-06	-0.00667	-0.00445	0.588763	0.508448	0.387911	0.200981	0.098846	0.044616	0.030158	0.031777	0.222739	0.164194	0.117414	0.0773	0.036525	0.023311	0.028648
449.03	0.868614	0.521389	0.282513	0.140621	0.077696	0.035607	0.023051	0.026431	0.460773	0.361041	0.216141	0.110246	0.055205	0.028282	0.01146	0.022203	0.44263	0.299178	0.164566	0.083309	0.045722	0.023186	0.014103	0.016128	0.165282	0.109402	0.039009	0.016171	0.00054	0.000135	-0.00129	0.584445	0.510238	0.387429	0.201926	0.104434	0.048873	0.027807	0.027244	0.223781	0.16202	0.120846	0.0703	0.037418	0.026383	0.029967
449.22	0.870853	0.521689	0.279854	0.139984	0.07667	0.036701	0.021239	0.029441	0.455705	0.362743	0.20776	0.108902	0.056963	0.026009	0.012747	0.022331	0.447427	0.298492	0.169248	0.084531	0.044465	0.0241	0.008345	0.019769	0.164982	0.110792	0.037503	0.015037	0.004994	-0.00178	-0.00563	0.587915	0.505487	0.385445	0.20237	0.101655	0.047292	0.026005	0.018354	0.223683	0.162942	0.122682	0.075165	0.037497	0.024765	0.026262
449.42	0.867668	0.521231	0.280685	0.146826	0.078846	0.03761	0.024187	0.026222	0.458383	0.361175	0.218392	0.113877	0.05881	0.026136	0.012109	0.014641	0.449317	0.303155	0.167948	0.088071	0.041816	0.022597	0.011252	0.020542	0.161008	0.111181	0.041558	0.018369	0.002517	-0.00251	-0.00506	0.58531	0.509619	0.386947	0.205202	0.100619	0.046348	0.022818	0.012281	0.224328	0.163794	0.119949	0.071568	0.03622	0.025055	0.024284
449.63	0.871906	0.522526	0.286699	0.1424	0.078101	0.037136	0.025368	0.031249	0.460823	0.359176	0.212147	0.111118	0.053394	0.027132	0.013109	0.024509	0.455671	0.301353	0.172369	0.085572	0.044412	0.019875	0.006046	0.016729	0.162421	0.107367	0.0402	0.016268	0.001057	-0.0071	-0.00066	0.587065	0.511605	0.385558	0.205206	0.103882	0.050263	0.025452	0.030119	0.221734	0.168179	0.117673	0.075009	0.03942	0.022471	0.028017
449.83	0.875186	0.522138	0.285499	0.142695	0.075834	0.038269	0.022583	0.032159	0.458918	0.362054	0.209735	0.112672	0.05508	0.032062	0.011261	0.01967	0.446372	0.300185	0.169521	0.087856	0.044631	0.020693	0.008242	0.018381	0.165308	0.113553	0.040611	0.014705	0.006292	-0.00466	-0.00408	0.586209	0.510519	0.389709	0.200283	0.10166	0.051074	0.023944	0.03083	0.221008	0.164121	0.118212	0.068775	0.040387	0.018183	0.025934
450.03	0.871589	0.519479	0.289085	0.139692	0.079147	0.032661	0.022434	0.024147	0.458315	0.36031	0.214561	0.117009	0.05552	0.031311	0.014795	0.019594	0.450255	0.302686	0.174954	0.086694	0.041135	0.018616	0.013007	0.014614	0.160045	0.113315	0.041255	0.011462	0.00245	-0.00626	-0.00287	0.588635	0.513096	0.386511	0.205932	0.103124	0.046486	0.023991	0.031387	0.224731	0.162015	0.12332	0.066005	0.038436	0.02558	0.02995
450.22	0.876437	0.526196	0.291578	0.146336	0.079473	0.035054	0.019631	0.029334	0.457833	0.359702	0.213124	0.11155	0.05622	0.028452	0.013442	0.027314	0.448545	0.304895	0.165002	0.085432	0.042617	0.01973	0.012126	0.01655	0.162201	0.11116	0.046203	0.016927	0.00579	-0.00377	-0.00089	0.586911	0.510816	0.386266	0.204128	0.10046	0.04833	0.029125	0.03427	0.219863	0.163326	0.118396	0.074471	0.035803	0.024486	0.026194
450.42	0.880267	0.528823	0.283693	0.13831	0.083397	0.03966	0.022086	0.031485	0.455445	0.363898	0.214144	0.112271	0.053414	0.027737	0.015658	0.021996	0.4516	0.305897	0.168998	0.087545	0.046673	0.019697	0.010435	0.016	0.168167	0.11553	0.041868	0.018094	0.000381	-0.00172	-0.00464	0.588985	0.511772	0.391541	0.202662	0.102412	0.044576	0.029533	0.025176	0.218918	0.164099	0.124632	0.067365	0.033509	0.020957	0.0298
450.63	0.876113	0.523557	0.288388	0.143975	0.081351	0.038491	0.021971	0.037456	0.461051	0.362894	0.216287	0.112217	0.054376	0.026352	0.009025	0.017976	0.450069	0.303899	0.168506	0.086465	0.042342	0.01774	0.014686	0.014085	0.162905	0.109701	0.041961	0.01335	-0.00025	-0.00409	-0.00061	0.591578	0.511852	0.390256	0.206691	0.100741	0.049895	0.03135	0.016643	0.226445	0.165401	0.119532	0.071651	0.037815	0.024556	0.02634
450.83	0.881036	0.529779	0.286371	0.14151	0.079711	0.036935	0.01932	0.033687	0.460508	0.362983	0.213664	0.112093	0.059087	0.026281	0.011457	0.021457	0.451361	0.300782	0.175081	0.086132	0.046587	0.02133	0.011864	0.023468	0.162043	0.108334	0.043446	0.019633	-0.0016	-0.00464	-0.00188	0.588727	0.513506	0.392603	0.203773	0.102849	0.04789	0.026125	0.010145	0.225329	0.16577	0.118693	0.078543	0.037235	0.020084	0.025565
451.03	0.881364	0.525926	0.290999	0.147872	0.074283	0.033266	0.023168	0.031527	0.461041	0.366612	0.215262	0.116991	0.056182	0.031187	0.014683	0.022238	0.453152	0.302258	0.165892	0.08906	0.041035	0.024904	0.012306	0.011677	0.16283	0.109057	0.043011	0.018854	0.001852	-0.00463	-0.0099	0.589274	0.51211	0.392027	0.20591	0.104388	0.050222	0.027681	0.024005	0.222981	0.164837	0.125364	0.072647	0.037935	0.020638	0.021754
451.23	0.878168	0.528395	0.288982	0.144285	0.074557	0.035759	0.020925	0.028005	0.457523	0.366684	0.216721	0.1134	0.057816	0.032972	0.008887	0.022927	0.455257	0.301761	0.174195	0.087973	0.046315	0.01781	0.011564	0.016161	0.16354	0.109471	0.037733	0.017066	0.004102	-0.00433	-0.00317	0.590196	0.51461	0.390721	0.205221	0.10007	0.048442	0.02577	0.003663	0.228703	0.163282	0.120139	0.076562	0.035175	0.026302	0.026013
451.42	0.878072	0.532073	0.292246	0.147208	0.079167	0.036141	0.020892	0.030287	0.457612	0.368912	0.215958	0.116893	0.058579	0.031595	0.012999	0.020844	0.453492	0.310104	0.170887	0.088254	0.045413	0.018144	0.016486	0.019816	0.161488	0.112549	0.03919	0.019531	0.004976	5.1e-06	0.000968	0.593388	0.51453	0.39048	0.206991	0.104327	0.048598	0.027361	0.02368	0.226838	0.164611	0.119288	0.074628	0.036891	0.023608	0.02645
451.62	0.882992	0.530866	0.289993	0.14584	0.078896	0.039374	0.019922	0.029738	0.454296	0.366441	0.217552	0.113066	0.061667	0.029186	0.012114	0.025396	0.454957	0.306918	0.171006	0.090937	0.043267	0.022314	0.012266	0.020729	0.16864	0.111315	0.035935	0.01499	0.001251	-0.00193	-0.00081	0.587097	0.510023	0.393785	0.208624	0.104258	0.047817	0.026247	0.022417	0.22539	0.165133	0.123058	0.074283	0.037121	0.025022	0.027755
451.83	0.885912	0.532466	0.289569	0.149553	0.078791	0.034959	0.027021	0.032761	0.464753	0.366578	0.218779	0.113663	0.059756	0.025688	0.011927	0.017585	0.453244	0.306444	0.173557	0.088599	0.043671	0.021028	0.015785	0.016594	0.163069	0.112868	0.041017	0.013626	0.006968	0.003079	0.001065	0.590448	0.5118	0.396057	0.211062	0.101522	0.048817	0.027157	0.01785	0.224466	0.165038	0.123553	0.079173	0.039049	0.027512	0.024212
452.03	0.88679	0.538329	0.296412	0.147341	0.082035	0.039652	0.020731	0.026975	0.458636	0.369015	0.219244	0.118405	0.062096	0.027792	0.012327	0.017611	0.455331	0.307387	0.172006	0.085086	0.048295	0.022583	0.0111	0.017954	0.164616	0.115913	0.041409	0.015184	0.001759	-0.00279	-0.00385	0.588547	0.516866	0.394178	0.203361	0.102547	0.047466	0.025835	0.01974	0.225292	0.162116	0.123599	0.072494	0.042209	0.025815	0.027597
452.23	0.886771	0.540158	0.294262	0.151241	0.077283	0.038992	0.021628	0.03388	0.457249	0.36566	0.218464	0.116463	0.055555	0.029582	0.011534	0.019318	0.454168	0.306097	0.17675	0.088637	0.046159	0.022477	0.012519	0.019872	0.166049	0.11293	0.040278	0.021524	-0.00209	-0.00367	-0.00311	0.589059	0.512511	0.395429	0.205808	0.103756	0.046808	0.027209	0.026985	0.22674	0.165613	0.124437	0.073909	0.040452	0.026585	0.030672
452.43	0.89094	0.54062	0.295094	0.149672	0.080679	0.03446	0.023212	0.03264	0.458793	0.366324	0.21637	0.113309	0.058121	0.027071	0.012182	0.022792	0.453477	0.305573	0.17055	0.087231	0.046254	0.023532	0.013949	0.013424	0.162675	0.114603	0.043807	0.011382	0.00736	-0.00357	-0.00577	0.588969	0.514726	0.395615	0.202324	0.102785	0.050049	0.029976	0.016626	0.228327	0.168399	0.119791	0.076573	0.040543	0.025185	0.028115
452.62	0.890168	0.536519	0.293061	0.148807	0.077124	0.038222	0.026608	0.033632	0.461106	0.36821	0.217155	0.115283	0.059051	0.027268	0.01082	0.017843	0.460349	0.309193	0.178955	0.088835	0.043055	0.022238	0.015621	0.017347	0.166128	0.115036	0.043155	0.014116	0.001821	-0.00188	-0.00299	0.586508	0.517203	0.396152	0.205511	0.107707	0.04933	0.028523	0.022393	0.222565	0.168002	0.121677	0.075494	0.03901	0.025246	0.030091
452.83	0.893178	0.53845	0.293783	0.145834	0.079827	0.036865	0.024741	0.030645	0.459917	0.366902	0.217714	0.120454	0.057077	0.030167	0.014025	0.027363	0.455122	0.307329	0.171721	0.088861	0.046841	0.019998	0.012837	0.019444	0.165455	0.115956	0.043865	0.012355	0.004747	-0.00333	-0.00527	0.589892	0.51678	0.399197	0.206112	0.104286	0.051986	0.029427	0.025641	0.22608	0.16741	0.12539	0.074405	0.041793	0.024489	0.025967
453.01	0.890653	0.544161	0.296125	0.149481	0.07951	0.035451	0.021465	0.029984	0.462575	0.366194	0.220841	0.11411	0.058919	0.028566	0.012925	0.019505	0.457311	0.308271	0.172469	0.089867	0.0434	0.017295	0.009396	0.014331	0.160523	0.118463	0.043624	0.020994	0.002204	-0.00306	-0.00276	0.588283	0.518478	0.400745	0.206714	0.104481	0.053383	0.032364	0.016904	0.219841	0.165323	0.121373	0.076374	0.037711	0.024009	0.020974
453.23	0.89454	0.539947	0.297731	0.15125	0.084472	0.03758	0.023116	0.03284	0.458245	0.370052	0.219809	0.118629	0.061959	0.030162	0.012207	0.019035	0.463247	0.313305	0.171602	0.092627	0.046286	0.02418	0.012679	0.013825	0.163597	0.116006	0.04448	0.01484	0.001153	-0.00058	-0.00572	0.588779	0.51543	0.396513	0.209332	0.102219	0.049928	0.026993	0.043447	0.222629	0.165334	0.123855	0.073414	0.040768	0.02737	0.025095
453.43	0.897968	0.540674	0.295306	0.149187	0.07952	0.036115	0.024937	0.030891	0.458148	0.367687	0.223137	0.116121	0.062241	0.025671	0.013023	0.017872	0.458139	0.313712	0.179896	0.092909	0.046586	0.018518	0.011668	0.015216	0.166737	0.114257	0.041518	0.013818	0.00299	-0.00271	-0.00587	0.587076	0.516447	0.397696	0.21065	0.107052	0.049401	0.030984	0.021363	0.22331	0.16587	0.120204	0.075337	0.036442	0.026584	0.031572
453.62	0.896819	0.541977	0.299164	0.149518	0.078532	0.039494	0.021269	0.030531	0.467227	0.367818	0.221987	0.117568	0.058882	0.033823	0.01331	0.020147	0.457435	0.309286	0.17452	0.087013	0.045875	0.015341	0.013523	0.016096	0.169803	0.116615	0.045222	0.018061	0.004456	-0.00123	-0.003	0.589424	0.520555	0.401503	0.209944	0.105468	0.04959	0.031033	0.013809	0.225284	0.16607	0.121284	0.072617	0.040792	0.021019	0.028749
453.82	0.896395	0.543451	0.29944	0.148466	0.081095	0.036002	0.018588	0.030992	0.463218	0.36868	0.224947	0.118119	0.053758	0.03279	0.010345	0.0245	0.462925	0.314039	0.172717	0.089665	0.049697	0.019498	0.010617	0.016253	0.167171	0.116104	0.04153	0.013792	0.004325	-0.0055	0.000383	0.590566	0.520758	0.402789	0.206885	0.103577	0.052992	0.029761	0.01474	0.227159	0.164272	0.12522	0.076007	0.039023	0.02529	0.026839
454.03	0.898158	0.545161	0.297262	0.149624	0.080368	0.039332	0.023575	0.027642	0.466517	0.371094	0.22109	0.116423	0.06248	0.03348	0.017385	0.01747	0.462415	0.311041	0.174057	0.088617	0.043684	0.023354	0.016133	0.016489	0.167036	0.116714	0.04252	0.016429	-0.00128	-0.00583	-0.00777	0.591223	0.515755	0.402768	0.208873	0.103711	0.054125	0.028256	0.022333	0.222553	0.166098	0.12278	0.073519	0.039528	0.025424	0.03117
454.21	0.902135	0.547136	0.299245	0.1458	0.076685	0.041187	0.020371	0.032752	0.462022	0.364895	0.221949	0.11546	0.06013	0.026682	0.014771	0.020222	0.462333	0.312842	0.172752	0.091996	0.047716	0.017755	0.0132	0.017311	0.163115	0.110803	0.03945	0.017388	0.005416	-0.00129	-0.00467	0.591007	0.517347	0.400496	0.210598	0.106619	0.052755	0.032512	0.024753	0.221826	0.164799	0.12414	0.077545	0.040592	0.026871	0.030652
454.43	0.902228	0.547695	0.295205	0.150553	0.086515	0.040204	0.01852	0.031515	0.46114	0.372065	0.220225	0.12153	0.056764	0.030652	0.011008	0.022464	0.461329	0.310881	0.178166	0.090231	0.044923	0.02342	0.013671	0.016505	0.16592	0.118223	0.041245	0.014738	0.00507	-0.00065	-0.00145	0.590444	0.515821	0.396152	0.20919	0.1099	0.050665	0.027989	0.013622	0.225417	0.164091	0.120659	0.070331	0.041128	0.022591	0.027339
454.62	0.903084	0.546714	0.300152	0.148345	0.079063	0.040475	0.024444	0.030459	0.463121	0.372162	0.224944	0.121629	0.061815	0.028461	0.016527	0.023587	0.458108	0.312981	0.174285	0.087442	0.045997	0.020951	0.013243	0.018701	0.163083	0.115107	0.04372	0.01942	-0.00032	-0.00012	-0.00273	0.589956	0.518407	0.400333	0.214556	0.104472	0.053511	0.028003	0.03023	0.223916	0.164081	0.126148	0.073377	0.040991	0.023916	0.027203
454.82	0.904868	0.549593	0.303165	0.150712	0.083479	0.037667	0.024809	0.035989	0.461177	0.376214	0.224008	0.119114	0.0613	0.027941	0.011082	0.019755	0.465365	0.316693	0.179936	0.094096	0.045478	0.024282	0.012038	0.014314	0.166298	0.11639	0.048125	0.017258	0.003151	-0.00271	-0.00312	0.593856	0.520758	0.401579	0.211914	0.105183	0.053677	0.030816	0.025724	0.228964	0.166609	0.126725	0.072904	0.040289	0.022775	0.028361
455.02	0.903209	0.555857	0.301469	0.150439	0.07804	0.037547	0.021712	0.033704	0.460272	0.373716	0.222044	0.116234	0.059043	0.030664	0.018161	0.019041	0.460153	0.313495	0.17694	0.089099	0.047735	0.023548	0.012434	0.012101	0.167259	0.11284	0.045177	0.015902	0.003798	-0.00213	-0.00118	0.591285	0.52252	0.402518	0.211207	0.104608	0.05171	0.031006	0.032548	0.227796	0.167705	0.126239	0.079473	0.03991	0.021836	0.027923
455.23	0.907761	0.550546	0.301697	0.149017	0.086003	0.042392	0.015791	0.030275	0.464699	0.374038	0.22633	0.125865	0.059477	0.031516	0.014824	0.023916	0.463352	0.312193	0.178169	0.091798	0.047995	0.021434	0.009911	0.012147	0.162826	0.113074	0.050718	0.01648	0.00128	-0.00365	-0.00654	0.588319	0.521899	0.400099	0.212101	0.104933	0.04935	0.031939	0.027353	0.224374	0.16802	0.125458	0.073	0.038667	0.026473	0.027338
455.43	0.910698	0.554417	0.30276	0.153684	0.082184	0.035574	0.021173	0.032771	0.465572	0.374644	0.225868	0.116176	0.057602	0.030749	0.014154	0.023163	0.459	0.318671	0.17941	0.090608	0.046208	0.023929	0.015536	0.017658	0.16759	0.118006	0.047007	0.017704	0.004973	-0.0031	-0.00542	0.593052	0.520333	0.40481	0.213527	0.111734	0.051355	0.031943	0.000979	0.220493	0.165043	0.124892	0.07768	0.043532	0.021254	0.030026
455.63	0.908881	0.551137	0.298489	0.151872	0.079827	0.041238	0.025807	0.030008	0.46027	0.375016	0.222663	0.119307	0.060903	0.031132	0.013073	0.021411	0.459339	0.317027	0.176681	0.094435	0.04614	0.02239	0.013101	0.017684	0.16589	0.119495	0.049745	0.014876	0.001606	-0.00612	0.000193	0.592927	0.521473	0.405118	0.210129	0.106106	0.057497	0.030332	0.015703	0.227863	0.169259	0.128484	0.076965	0.040848	0.023856	0.025874
455.82	0.911172	0.554609	0.303524	0.15566	0.084595	0.04184	0.025597	0.031467	0.462674	0.374408	0.229474	0.11965	0.060573	0.027921	0.011184	0.020167	0.464531	0.317529	0.177619	0.094844	0.049253	0.021138	0.015638	0.019357	0.165621	0.116296	0.040053	0.02016	0.001369	-0.00038	-0.00068	0.592731	0.518302	0.404392	0.215296	0.109922	0.053936	0.026361	0.007631	0.22684	0.168082	0.122822	0.07593	0.040756	0.025447	0.026667
456.01	0.912843	0.55368	0.302731	0.153436	0.081399	0.037643	0.023741	0.028076	0.466688	0.37098	0.224365	0.114705	0.061198	0.03224	0.014983	0.021662	0.463886	0.316249	0.179779	0.091126	0.046184	0.022181	0.015223	0.017354	0.168075	0.116142	0.047979	0.018655	0.003772	-0.00155	-0.00664	0.592935	0.522403	0.404878	0.211703	0.111306	0.052637	0.024778	0.003011	0.227487	0.166325	0.12543	0.075701	0.041626	0.028059	0.027461
456.23	0.914632	0.552973	0.30249	0.150043	0.087241	0.038014	0.024961	0.027644	0.456669	0.3766	0.228694	0.120449	0.060889	0.034075	0.010533	0.024657	0.465349	0.317114	0.178592	0.089567	0.049044	0.022251	0.011031	0.022095	0.17028	0.118647	0.041903	0.020134	0.005187	-0.00105	-0.0002	0.593529	0.519586	0.405321	0.218847	0.107147	0.051961	0.025716	0.018051	0.224832	0.169334	0.125975	0.076274	0.038896	0.025746	0.03092
456.41	0.917647	0.556142	0.305302	0.155892	0.086689	0.038596	0.02494	0.025038	0.466325	0.375407	0.23115	0.1245	0.061243	0.026852	0.015388	0.02086	0.471066	0.31576	0.182275	0.092918	0.049085	0.022486	0.013171	0.013691	0.1659	0.118508	0.042043	0.016061	0.003814	-0.00213	-0.00525	0.592317	0.521478	0.407995	0.215061	0.108477	0.052346	0.028029	0.027464	0.221076	0.16632	0.132507	0.0773	0.038789	0.022712	0.032299
456.63	0.916002	0.553711	0.304842	0.151905	0.078733	0.041384	0.022296	0.032994	0.465741	0.377307	0.229781	0.123692	0.059778	0.026673	0.016548	0.024776	0.465402	0.32245	0.183635	0.092625	0.048133	0.029561	0.012094	0.021405	0.166247	0.115858	0.045956	0.017627	0.004863	-0.00278	-0.00461	0.594295	0.524206	0.407307	0.215067	0.107799	0.052675	0.032091	0.015258	0.231514	0.168434	0.124484	0.071866	0.041729	0.024865	0.02788
456.83	0.916012	0.559679	0.305898	0.153135	0.083021	0.037736	0.022731	0.027913	0.464745	0.375529	0.228614	0.120663	0.060445	0.032522	0.017802	0.018177	0.466576	0.322191	0.18024	0.093832	0.049109	0.021625	0.015516	0.018813	0.169909	0.118951	0.041408	0.019224	0.007887	-0.00022	-0.00689	0.593226	0.523568	0.404984	0.216196	0.104078	0.055738	0.028099	0.024944	0.229179	0.165641	0.125058	0.074743	0.04266	0.021454	0.031401
457.02	0.917935	0.565235	0.303952	0.152976	0.083325	0.041767	0.024361	0.031638	0.469482	0.378591	0.226769	0.121091	0.064058	0.0265	0.013665	0.021967	0.466455	0.320845	0.177625	0.089424	0.045198	0.02378	0.010591	0.012547	0.166412	0.119487	0.044766	0.018947	0.003214	-0.00276	-0.00178	0.594573	0.526872	0.405581	0.213578	0.110658	0.052021	0.029601	0.015642	0.224527	0.162996	0.129691	0.077788	0.043046	0.024934	0.026718
457.22	0.918928	0.561359	0.308448	0.153607	0.085484	0.039838	0.020415	0.03683	0.467997	0.377424	0.231165	0.120674	0.059702	0.034684	0.009616	0.022976	0.463592	0.324902	0.180819	0.091307	0.045594	0.019994	0.011564	0.016035	0.173471	0.116988	0.04703	0.016193	0.007489	-0.00384	-0.00556	0.589916	0.523754	0.409777	0.213254	0.103967	0.056663	0.028668	0.022814	0.229527	0.163964	0.12522	0.073504	0.040491	0.023771	0.031978
457.43	0.916795	0.562541	0.309962	0.156084	0.086915	0.039106	0.023211	0.031619	0.468021	0.377731	0.229735	0.124948	0.062307	0.028506	0.011721	0.022241	0.466692	0.323713	0.179518	0.093121	0.047997	0.023219	0.010936	0.022421	0.173071	0.11955	0.043621	0.018359	0.006869	-0.00254	-0.00431	0.592814	0.525576	0.407039	0.218955	0.108868	0.058263	0.028428	-0.00088	0.226739	0.166102	0.127045	0.08166	0.043727	0.026806	0.023992
457.63	0.923338	0.566144	0.307521	0.152144	0.080976	0.038287	0.022411	0.031848	0.457783	0.380124	0.228597	0.120054	0.060769	0.03014	0.011924	0.021981	0.469548	0.320798	0.183103	0.096846	0.050501	0.022752	0.00987	0.020932	0.168679	0.122295	0.043592	0.021186	0.007286	-0.00492	-0.00416	0.592841	0.522091	0.404494	0.215272	0.111174	0.053756	0.027921	0.02386	0.226078	0.167229	0.124134	0.077908	0.043214	0.025823	0.027194
457.83	0.923135	0.56111	0.314194	0.154627	0.083245	0.041089	0.024066	0.028363	0.463377	0.382578	0.227898	0.12668	0.060694	0.028155	0.012275	0.020442	0.466197	0.326241	0.187598	0.096309	0.048178	0.023846	0.013234	0.019887	0.165915	0.120158	0.044825	0.021899	0.002968	-0.00199	-0.00085	0.595316	0.520826	0.40884	0.213895	0.107255	0.049935	0.029079	0.019098	0.225639	0.169379	0.125868	0.076419	0.038814	0.027988	0.027024
458.07	0.924374	0.563732	0.309408	0.154472	0.087461	0.041058	0.025972	0.030442	0.467846	0.377414	0.228433	0.121925	0.063637	0.027664	0.016013	0.019562	0.470023	0.32226	0.182848	0.093429	0.047615	0.02194	0.012089	0.016308	0.17012	0.118147	0.050677	0.02417	0.006197	-0.0028	-0.00409	0.59244	0.526656	0.409476	0.215753	0.111882	0.050757	0.029387	0.025016	0.224699	0.171143	0.125749	0.076638	0.041283	0.028772	0.031577
458.23	0.92648	0.568414	0.30972	0.160949	0.088627	0.039216	0.02156	0.032023	0.466128	0.380261	0.230836	0.124022	0.06382	0.032994	0.011873	0.020037	0.468663	0.322078	0.185016	0.087994	0.050411	0.022773	0.011248	0.019788	0.170625	0.117197	0.045388	0.021396	0.003098	-0.00476	-0.00763	0.596811	0.523075	0.409153	0.216218	0.108141	0.054022	0.029966	0.01931	0.225854	0.165843	0.126249	0.074208	0.040655	0.030207	0.027393
458.42	0.929584	0.570153	0.3092	0.157036	0.088588	0.039342	0.024712	0.031885	0.46299	0.387989	0.234508	0.124532	0.061535	0.034593	0.013863	0.020754	0.466445	0.325698	0.184353	0.09035	0.047408	0.023594	0.013548	0.018747	0.1705	0.117859	0.0455	0.019735	0.005567	-0.00218	-0.00328	0.598555	0.526746	0.410418	0.216616	0.10873	0.0548	0.032064	0.024432	0.228575	0.168809	0.122908	0.077468	0.040259	0.034397	0.025657
458.63	0.923155	0.567322	0.317945	0.154836	0.087826	0.039122	0.023682	0.03113	0.465253	0.379421	0.231859	0.124328	0.062092	0.032188	0.012411	0.01963	0.473444	0.323876	0.182096	0.094573	0.047536	0.021413	0.014346	0.020256	0.172338	0.116886	0.047449	0.017836	0.007873	-0.00468	-0.00204	0.593465	0.523092	0.409818	0.215924	0.112213	0.053752	0.032115	0.02474	0.228624	0.169575	0.127258	0.075645	0.040022	0.024014	0.030344
458.83	0.930084	0.565154	0.314629	0.159611	0.083282	0.040306	0.025052	0.030457	0.462259	0.381929	0.229809	0.124889	0.060536	0.033704	0.0122	0.019306	0.474303	0.324526	0.185113	0.099764	0.051937	0.024529	0.014886	0.016568	0.169857	0.118376	0.045827	0.018235	0.003265	-0.00278	-0.00511	0.593557	0.528597	0.407278	0.21694	0.108445	0.053872	0.031003	0.022982	0.227905	0.167823	0.131599	0.076032	0.041863	0.025652	0.029261
459.03	0.933617	0.570517	0.315275	0.159999	0.083558	0.039439	0.020874	0.035095	0.469028	0.381844	0.237004	0.126519	0.069218	0.029355	0.014698	0.018394	0.468512	0.326332	0.186613	0.096404	0.051628	0.019732	0.011419	0.015649	0.171563	0.121978	0.045628	0.02055	0.004298	-0.00225	-0.0017	0.599271	0.525767	0.411418	0.217539	0.111225	0.050292	0.030718	0.035975	0.223534	0.16955	0.128151	0.07894	0.043082	0.026249	0.027528
459.22	0.933293	0.574667	0.313203	0.161192	0.088241	0.039732	0.024555	0.029431	0.462633	0.386034	0.231483	0.121245	0.059526	0.029373	0.015686	0.027945	0.472384	0.326854	0.185126	0.095768	0.052102	0.024523	0.012176	0.020273	0.173105	0.11763	0.050398	0.021749	0.004312	-0.01051	-0.00187	0.594238	0.525339	0.412467	0.216527	0.113468	0.051617	0.029186	0.015611	0.224535	0.164512	0.132234	0.077899	0.042474	0.021707	0.026895
459.41	0.933412	0.568512	0.316359	0.155488	0.085453	0.041508	0.023875	0.031603	0.475757	0.381406	0.233163	0.125546	0.067339	0.032135	0.012462	0.021372	0.476185	0.328627	0.183365	0.09646	0.050692	0.024674	0.012286	0.016931	0.170666	0.120117	0.048537	0.022608	0.005499	-0.00451	-0.0034	0.593555	0.525651	0.411534	0.216909	0.112976	0.05627	0.030928	0.02428	0.226489	0.165837	0.127861	0.076937	0.039124	0.028325	0.027146
459.63	0.934199	0.577299	0.318631	0.160771	0.087445	0.03911	0.023178	0.025582	0.467619	0.381651	0.232851	0.125443	0.066557	0.032692	0.016177	0.024499	0.473662	0.326742	0.185585	0.098493	0.045392	0.025789	0.013289	0.014397	0.170243	0.121048	0.043828	0.024684	0.002504	-0.00395	-0.00523	0.590567	0.530973	0.413244	0.219616	0.108822	0.05123	0.030574	0.033793	0.226015	0.165378	0.128607	0.088279	0.043541	0.025722	0.02992
459.81	0.937142	0.577679	0.314192	0.162732	0.086776	0.043499	0.025003	0.030564	0.471415	0.378149	0.235149	0.121759	0.062545	0.035096	0.011491	0.019723	0.473786	0.325424	0.186129	0.096055	0.05353	0.027175	0.014166	0.01892	0.168059	0.121475	0.040637	0.021814	0.002673	-0.00073	-0.00723	0.596344	0.528017	0.414817	0.22076	0.111468	0.052246	0.027131	0.022522	0.222845	0.166738	0.127778	0.080276	0.042196	0.02667	0.029603
460.02	0.936314	0.572446	0.31813	0.160323	0.088868	0.041554	0.026694	0.033241	0.462029	0.388171	0.23683	0.121299	0.058998	0.030238	0.013911	0.018134	0.475118	0.328617	0.189581	0.095773	0.051729	0.02252	0.014798	0.017747	0.175105	0.12064	0.048159	0.019394	0.008752	-0.00421	-0.0018	0.591979	0.526034	0.414502	0.217903	0.114719	0.054049	0.027511	0.021607	0.227955	0.166654	0.12702	0.084877	0.040141	0.024498	0.024425
460.22	0.93838	0.581225	0.317994	0.156078	0.087484	0.047317	0.025109	0.027134	0.465735	0.379885	0.23701	0.124443	0.065414	0.03408	0.012278	0.022276	0.474683	0.325846	0.185718	0.096421	0.05071	0.020696	0.015125	0.018732	0.167633	0.121687	0.045229	0.019712	0.008883	-0.00384	-0.00202	0.595312	0.527879	0.41251	0.220447	0.113403	0.055778	0.028493	0.038911	0.226448	0.168887	0.130109	0.079023	0.039945	0.022907	0.028598
460.42	0.939586	0.581642	0.319625	0.162313	0.084337	0.041063	0.029635	0.024566	0.466353	0.385952	0.235802	0.127667	0.060952	0.029773	0.016664	0.021469	0.473549	0.332351	0.185278	0.097061	0.05534	0.024983	0.012685	0.01842	0.174634	0.1218	0.049428	0.019899	0.006455	-0.00175	-0.00329	0.595738	0.525119	0.409257	0.220549	0.110513	0.05116	0.034266	0.025767	0.22785	0.164544	0.130229	0.071196	0.036883	0.023445	0.028494
460.62	0.938477	0.577763	0.318113	0.16279	0.084807	0.04512	0.026786	0.028204	0.47241	0.384801	0.235494	0.124776	0.060903	0.032524	0.013194	0.024357	0.47824	0.328317	0.187799	0.098217	0.048084	0.022788	0.013987	0.016088	0.173536	0.120035	0.044267	0.014901	0.003253	-0.00465	-0.00112	0.596509	0.524785	0.415132	0.222868	0.110109	0.056725	0.031492	0.032954	0.232023	0.168393	0.130494	0.081677	0.042703	0.027873	0.026057
460.83	0.942807	0.582116	0.318422	0.16195	0.088529	0.040026	0.027637	0.033954	0.469821	0.383334	0.234924	0.124521	0.063672	0.033485	0.01404	0.019532	0.476446	0.3322	0.190435	0.095721	0.0471	0.022578	0.013974	0.017237	0.17301	0.122077	0.050013	0.017328	0.002226	-0.00198	-0.00339	0.589792	0.525797	0.41749	0.222948	0.116098	0.058726	0.032045	0.011371	0.227824	0.16877	0.126575	0.079788	0.040027	0.024131	0.027337
461.03	0.943934	0.5792	0.321362	0.166892	0.087149	0.042383	0.026844	0.027114	0.472113	0.385013	0.23576	0.123039	0.063811	0.034684	0.014608	0.024611	0.474606	0.329907	0.185326	0.095219	0.050161	0.023365	0.012924	0.016058	0.171999	0.121762	0.047157	0.020463	0.004501	-0.00105	-0.00501	0.592087	0.524373	0.418261	0.220275	0.11347	0.058984	0.029208	0.020222	0.223415	0.171485	0.127986	0.079064	0.043223	0.025191	0.026243
461.23	0.942299	0.582676	0.31983	0.160076	0.089356	0.042166	0.024931	0.030816	0.467068	0.389215	0.236396	0.125404	0.065027	0.033252	0.010292	0.021602	0.47646	0.333297	0.192443	0.097292	0.045395	0.020952	0.014882	0.019511	0.172671	0.12394	0.047546	0.023082	0.003631	-0.00249	-0.00265	0.602583	0.52775	0.413769	0.224308	0.109091	0.056621	0.030072	0.021617	0.228194	0.170194	0.131853	0.081949	0.041918	0.02707	0.029881
461.42	0.943939	0.582128	0.320266	0.1626	0.082454	0.043795	0.025414	0.031803	0.468889	0.384467	0.241304	0.127786	0.065312	0.031608	0.014208	0.02045	0.483369	0.33064	0.188768	0.099572	0.054601	0.022179	0.013344	0.016246	0.174084	0.120282	0.045812	0.025589	0.006145	0.002865	8.14e-05	0.596155	0.526996	0.415874	0.220602	0.110787	0.050819	0.031689	0.022877	0.228018	0.171299	0.133782	0.079744	0.045245	0.023423	0.031477
461.62	0.944611	0.586492	0.32156	0.162843	0.085769	0.044466	0.021305	0.030158	0.473197	0.385225	0.239981	0.125658	0.06423	0.033791	0.014601	0.023438	0.477018	0.331263	0.195606	0.099288	0.054832	0.026825	0.011884	0.021654	0.176653	0.124467	0.048664	0.02223	0.009341	-0.00279	-0.00396	0.596054	0.528256	0.417268	0.220371	0.113741	0.054494	0.03178	0.028677	0.226023	0.168906	0.12627	0.084018	0.045631	0.025619	0.030671
461.83	0.947954	0.584461	0.322548	0.157926	0.086286	0.042027	0.025086	0.031155	0.467486	0.382721	0.242509	0.126009	0.065856	0.031144	0.015285	0.026303	0.478182	0.335264	0.186068	0.100924	0.048613	0.020239	0.014431	0.014161	0.171983	0.121044	0.048284	0.023647	0.00512	-2.2e-05	-0.00435	0.601138	0.530464	0.418107	0.222608	0.114222	0.055016	0.032349	0.023932	0.225304	0.167365	0.133188	0.082829	0.042979	0.029396	0.024828
462.03	0.94769	0.58878	0.322521	0.163216	0.088875	0.045701	0.02529	0.026934	0.467684	0.384382	0.232526	0.124642	0.063638	0.02475	0.016136	0.020442	0.476975	0.333123	0.18736	0.09979	0.048408	0.023713	0.013967	0.015598	0.172503	0.125633	0.04832	0.021	0.003407	0.00415	-0.0059	0.59593	0.529935	0.4171	0.219832	0.113279	0.057134	0.034298	0.019349	0.227044	0.168308	0.132907	0.08347	0.043773	0.023282	0.028723
462.22	0.949749	0.58479	0.324711	0.163677	0.0879	0.041207	0.024045	0.03123	0.470067	0.388957	0.242508	0.129524	0.066051	0.034437	0.015516	0.021695	0.479567	0.33449	0.188673	0.09189	0.050385	0.026984	0.011453	0.016553	0.169866	0.124225	0.047988	0.025441	0.007003	-0.00095	-0.0038	0.598227	0.531911	0.415392	0.225001	0.117555	0.056387	0.030367	0.024342	0.226873	0.167694	0.127202	0.077356	0.041867	0.026589	0.03227
462.43	0.946924	0.588148	0.323815	0.166048	0.089385	0.035806	0.02658	0.028193	0.476191	0.382613	0.238578	0.122677	0.06603	0.032908	0.017273	0.025793	0.482505	0.334957	0.186182	0.097937	0.052144	0.022893	0.015744	0.016972	0.173105	0.119954	0.044467	0.021577	0.006372	0.000566	-0.00375	0.597305	0.531968	0.422891	0.222363	0.116376	0.05573	0.029215	0.017681	0.228579	0.17015	0.129672	0.087732	0.039064	0.028543	0.028186
462.62	0.946974	0.590673	0.325504	0.16599	0.087747	0.035232	0.019027	0.027883	0.468337	0.386939	0.24312	0.128391	0.066686	0.031103	0.017646	0.022101	0.483449	0.336108	0.190918	0.100613	0.052671	0.024506	0.013201	0.017756	0.174609	0.12306	0.049127	0.019525	0.005358	-0.0039	0.000805	0.603567	0.529055	0.419316	0.22606	0.117663	0.058441	0.031469	0.025065	0.227899	0.16722	0.131761	0.081478	0.043928	0.024729	0.029091
462.82	0.948343	0.591538	0.328994	0.15961	0.085388	0.047783	0.024694	0.031987	0.473042	0.387046	0.241134	0.129694	0.066388	0.030894	0.012072	0.022292	0.483153	0.332422	0.193859	0.101289	0.050577	0.023616	0.015903	0.018624	0.176176	0.125765	0.049043	0.023645	0.005896	-0.00115	-0.00503	0.598484	0.529973	0.418744	0.224041	0.116021	0.059006	0.032616	0.029403	0.233146	0.17322	0.130272	0.085811	0.043555	0.02808	0.026721
463.03	0.94975	0.590492	0.325945	0.161608	0.0934	0.041765	0.022387	0.030731	0.470843	0.386393	0.243185	0.12665	0.067473	0.035242	0.013616	0.018225	0.477585	0.330447	0.186533	0.098132	0.050961	0.026018	0.015107	0.017407	0.177541	0.121099	0.05075	0.02835	0.002124	-0.00421	-0.0047	0.597913	0.529697	0.416271	0.224203	0.111444	0.056697	0.03154	0.024143	0.228067	0.168274	0.13247	0.082573	0.04026	0.026796	0.026318
463.21	0.953001	0.594622	0.326876	0.15768	0.085611	0.044596	0.024141	0.028231	0.47027	0.390121	0.240627	0.130521	0.060283	0.033974	0.015255	0.02243	0.482613	0.33306	0.191792	0.098401	0.055641	0.0235	0.013643	0.023229	0.17475	0.125831	0.048736	0.024692	0.008218	-0.00146	-0.0057	0.596963	0.530317	0.421176	0.221949	0.112206	0.055308	0.031344	0.016504	0.227942	0.173051	0.131058	0.076754	0.040279	0.031237	0.029523
463.43	0.953585	0.592212	0.328431	0.165144	0.089397	0.040013	0.02254	0.036113	0.476493	0.388111	0.242709	0.127496	0.069418	0.027774	0.01644	0.019869	0.477471	0.335908	0.194266	0.097806	0.053479	0.023673	0.014905	0.01507	0.177282	0.128468	0.047511	0.026239	0.010335	-0.00438	-0.00456	0.597334	0.531502	0.421514	0.226619	0.112104	0.055372	0.034381	0.025673	0.224354	0.167203	0.128342	0.080883	0.041545	0.025876	0.033462
463.62	0.960418	0.598621	0.330766	0.163986	0.086241	0.043665	0.024673	0.032183	0.472013	0.390751	0.244682	0.134474	0.062299	0.037463	0.012517	0.024723	0.483362	0.33741	0.190193	0.098228	0.054797	0.023377	0.0108	0.016272	0.174279	0.122891	0.053614	0.022322	0.005969	-0.00158	-0.00073	0.59981	0.53557	0.421863	0.22322	0.115767	0.05685	0.031205	0.024863	0.225734	0.17233	0.129927	0.079434	0.041002	0.026554	0.031898
463.82	0.959511	0.592983	0.324086	0.17047	0.089329	0.039082	0.023081	0.032307	0.471034	0.390281	0.240603	0.129995	0.065761	0.034343	0.017562	0.019766	0.484114	0.33599	0.190704	0.096735	0.050102	0.024186	0.013158	0.018712	0.174069	0.12254	0.051117	0.026796	0.004428	-0.00202	-0.00703	0.596557	0.533452	0.422054	0.22807	0.112932	0.055011	0.030773	0.019042	0.231368	0.16871	0.133704	0.083993	0.041122	0.02379	0.028744
464.03	0.957117	0.600363	0.326953	0.164924	0.089763	0.042101	0.024284	0.034968	0.471332	0.390053	0.242322	0.130528	0.068071	0.037376	0.016318	0.021909	0.482548	0.337894	0.191002	0.098599	0.052245	0.026907	0.014345	0.019308	0.175943	0.122938	0.049241	0.028838	0.003284	-0.00265	-0.00556	0.594391	0.532407	0.428992	0.228596	0.116195	0.05364	0.030145	0.017003	0.226844	0.16993	0.130556	0.083835	0.042117	0.027361	0.02934
464.23	0.955287	0.597509	0.328763	0.164204	0.093225	0.040687	0.025924	0.031913	0.469575	0.386865	0.243192	0.129644	0.063703	0.034054	0.011915	0.022464	0.478014	0.338243	0.1902	0.099203	0.056705	0.023198	0.017218	0.016754	0.171264	0.125376	0.046036	0.021413	0.008205	-0.00116	-0.00155	0.599303	0.530819	0.419426	0.221938	0.117529	0.054218	0.031756	0.012429	0.229643	0.168528	0.134709	0.084484	0.042874	0.028244	0.032548
464.43	0.961014	0.598562	0.332024	0.1666	0.094881	0.045182	0.023967	0.034449	0.471332	0.38536	0.243293	0.130756	0.068581	0.035093	0.012858	0.020497	0.486056	0.34096	0.19276	0.100975	0.05689	0.023624	0.018416	0.01739	0.175397	0.123995	0.051568	0.022567	0.003767	-0.00105	-0.00279	0.597962	0.535951	0.422007	0.228257	0.114258	0.054721	0.031968	0.015802	0.228984	0.171597	0.129749	0.079156	0.039986	0.023012	0.03047
464.62	0.963954	0.601472	0.333247	0.163926	0.091053	0.047468	0.02558	0.029879	0.469527	0.388955	0.245143	0.135684	0.068609	0.033027	0.015426	0.019958	0.49079	0.339551	0.192516	0.100879	0.048223	0.02366	0.017598	0.017351	0.173908	0.125919	0.048634	0.026534	0.006298	0.001181	-0.00698	0.602463	0.534181	0.423988	0.223766	0.11552	0.05734	0.033633	0.016138	0.226916	0.172605	0.129047	0.079076	0.041629	0.029638	0.025042
464.84	0.962475	0.600967	0.331199	0.169889	0.088439	0.040698	0.026683	0.025621	0.471744	0.390093	0.243487	0.129812	0.067349	0.031768	0.015028	0.019727	0.481883	0.341614	0.197335	0.101294	0.052683	0.026191	0.015844	0.014682	0.176989	0.128161	0.048632	0.02354	0.00504	-0.00296	-0.00159	0.599893	0.536023	0.424352	0.226564	0.112956	0.060865	0.033178	0.036844	0.224968	0.169253	0.132467	0.080803	0.044297	0.025594	0.030267
465.02	0.963693	0.605256	0.336527	0.166502	0.092196	0.044219	0.027125	0.037768	0.474084	0.39082	0.245732	0.130584	0.064673	0.036111	0.015993	0.021242	0.483538	0.336236	0.192279	0.105275	0.053373	0.023776	0.012182	0.016902	0.175132	0.125871	0.049445	0.02261	0.003047	-0.00217	-0.00428	0.59572	0.532028	0.423838	0.23073	0.115667	0.055717	0.03064	0.017186	0.228403	0.172404	0.12853	0.083955	0.03964	0.028082	0.030841
465.23	0.964046	0.603649	0.334021	0.172323	0.094773	0.043509	0.023474	0.030744	0.477375	0.391232	0.247724	0.130397	0.065079	0.030975	0.012213	0.019712	0.485592	0.341547	0.195653	0.100695	0.054783	0.024617	0.012624	0.022377	0.174612	0.129179	0.048121	0.02118	0.005614	0.00177	-0.00343	0.601762	0.537499	0.423569	0.230171	0.121298	0.057333	0.033204	0.024051	0.230963	0.168993	0.127888	0.084676	0.042056	0.027561	0.029597
465.43	0.968619	0.599436	0.332112	0.167647	0.093903	0.044576	0.026555	0.035639	0.47095	0.389897	0.245675	0.131513	0.064029	0.035442	0.017722	0.025032	0.484758	0.341293	0.195337	0.102195	0.054946	0.022207	0.011877	0.021108	0.177654	0.12463	0.050048	0.02591	0.009222	-0.00075	-0.00456	0.59815	0.53554	0.427246	0.231525	0.116989	0.060278	0.03304	0.019669	0.226677	0.170467	0.13162	0.083712	0.045738	0.030762	0.029836
465.62	0.966605	0.602069	0.332021	0.168386	0.091906	0.0472	0.027473	0.026716	0.468025	0.388777	0.246977	0.133295	0.066294	0.031006	0.013553	0.021108	0.487061	0.340299	0.196541	0.09798	0.050555	0.02534	0.015065	0.015438	0.17737	0.124653	0.051096	0.022972	0.006898	-0.00097	-0.00483	0.598467	0.533102	0.426179	0.230078	0.120073	0.052726	0.032417	0.028366	0.224688	0.171362	0.129798	0.082306	0.042978	0.028807	0.028968
465.83	0.97047	0.608505	0.33333	0.168848	0.088556	0.047748	0.023435	0.032232	0.476928	0.394987	0.250464	0.130941	0.067595	0.038407	0.016606	0.026034	0.488257	0.336508	0.195506	0.101918	0.056267	0.023945	0.012195	0.018478	0.178185	0.124102	0.050401	0.023007	0.005749	0.002228	-0.00341	0.602513	0.532187	0.423873	0.231332	0.115782	0.053667	0.032289	0.025629	0.23028	0.166153	0.133546	0.083118	0.041502	0.024397	0.028219
466.01	0.971693	0.604333	0.337707	0.168042	0.095582	0.043707	0.02573	0.027672	0.468634	0.391853	0.246139	0.130542	0.065574	0.038247	0.017647	0.019049	0.486756	0.342553	0.194883	0.100396	0.050701	0.022303	0.017607	0.012328	0.170802	0.123146	0.047679	0.023536	0.006823	-0.00407	-0.00186	0.598329	0.53653	0.428005	0.228308	0.117604	0.056999	0.027986	0.017553	0.225793	0.171673	0.132097	0.083063	0.043299	0.02867	0.031278
466.23	0.970158	0.610487	0.335525	0.172271	0.091878	0.04243	0.028215	0.031982	0.472237	0.393478	0.248459	0.132541	0.067162	0.033936	0.014306	0.024968	0.488766	0.341939	0.198788	0.100843	0.051147	0.022272	0.015749	0.020301	0.173409	0.125731	0.049821	0.023077	-0.00165	-0.00267	0.000192	0.60061	0.53179	0.428533	0.225038	0.11876	0.055033	0.031365	0.018183	0.226779	0.171748	0.131846	0.083435	0.041082	0.025553	0.027618
466.43	0.969247	0.607129	0.337671	0.168558	0.095348	0.039221	0.026659	0.035574	0.471077	0.3964	0.245126	0.12921	0.06779	0.031509	0.013654	0.025149	0.485269	0.343477	0.195286	0.100689	0.050454	0.025082	0.013249	0.017964	0.171363	0.125863	0.048295	0.025976	0.004275	-0.00503	-0.0014	0.602511	0.535553	0.421886	0.232836	0.118829	0.057914	0.034874	0.027452	0.230273	0.169893	0.131112	0.08564	0.043184	0.027293	0.032434
466.61	0.976086	0.611267	0.337455	0.173373	0.096115	0.040805	0.022484	0.03365	0.475582	0.395459	0.249181	0.129556	0.065304	0.035195	0.012678	0.023387	0.488289	0.341637	0.194639	0.105278	0.051069	0.026883	0.013277	0.017453	0.177613	0.124752	0.052862	0.024426	0.005019	-0.00289	-0.00239	0.598665	0.534079	0.428293	0.228609	0.120609	0.055524	0.032919	0.009579	0.230959	0.171108	0.132231	0.088862	0.045109	0.028208	0.029844
466.83	0.975972	0.607061	0.33568	0.173659	0.090364	0.047469	0.027769	0.031848	0.473879	0.392082	0.251358	0.135661	0.064704	0.040018	0.014009	0.023446	0.486639	0.343252	0.194435	0.103314	0.058369	0.025445	0.01312	0.015985	0.17466	0.126182	0.05034	0.019126	0.009472	4.78e-05	-0.00789	0.601224	0.537558	0.428012	0.232953	0.117849	0.054561	0.031882	0.012289	0.228712	0.172899	0.134532	0.086517	0.047393	0.027177	0.033806
467.02	0.978281	0.610541	0.337879	0.169863	0.09308	0.039359	0.026882	0.031949	0.473109	0.389443	0.24858	0.131795	0.066464	0.033185	0.017025	0.019335	0.485686	0.348174	0.201196	0.100937	0.054259	0.021932	0.016604	0.012363	0.17444	0.131128	0.045663	0.021485	0.009556	-0.00029	-0.00181	0.597832	0.532293	0.426982	0.235398	0.120141	0.058672	0.030037	0.024573	0.223231	0.170573	0.134145	0.082957	0.045839	0.025234	0.026862
467.22	0.974487	0.611011	0.336247	0.168882	0.09231	0.04615	0.018658	0.029303	0.473256	0.393157	0.247325	0.134638	0.063373	0.035498	0.01396	0.019781	0.48991	0.344256	0.195429	0.101914	0.05524	0.028116	0.013137	0.015405	0.173777	0.130116	0.048738	0.024404	0.007236	-0.00352	-0.00513	0.602324	0.53981	0.428773	0.231131	0.120071	0.059008	0.032813	0.014727	0.230536	0.169089	0.133375	0.086122	0.041616	0.026986	0.028872
467.43	0.979953	0.612111	0.33703	0.170245	0.09458	0.043506	0.032169	0.033672	0.470758	0.391193	0.246214	0.132331	0.069933	0.036926	0.014384	0.020002	0.493109	0.341582	0.195729	0.098751	0.055809	0.025055	0.013481	0.017818	0.172435	0.125493	0.050271	0.020789	0.006383	-0.0011	-0.00354	0.599435	0.535813	0.430446	0.229238	0.120967	0.05898	0.032731	0.029965	0.226169	0.171771	0.140032	0.086308	0.043743	0.026984	0.029002
467.63	0.978106	0.616425	0.340608	0.175158	0.089139	0.046418	0.021901	0.033485	0.475289	0.393247	0.249789	0.133465	0.06671	0.032312	0.010783	0.021618	0.489327	0.343872	0.201044	0.09999	0.055817	0.028537	0.015337	0.01815	0.17386	0.125839	0.0471	0.029337	0.005394	-0.003	-0.00063	0.600589	0.535751	0.426975	0.232037	0.116928	0.060969	0.032776	0.018232	0.224481	0.171301	0.132673	0.08134	0.042222	0.026603	0.029947
467.83	0.976273	0.617737	0.342723	0.174799	0.096546	0.040802	0.023566	0.038831	0.475086	0.393826	0.253133	0.131583	0.069124	0.036313	0.017269	0.020543	0.485919	0.34827	0.19622	0.106958	0.051493	0.029864	0.015932	0.018087	0.176317	0.125449	0.050037	0.026542	0.009695	0.001001	-0.00328	0.598472	0.534743	0.430447	0.234885	0.11357	0.060673	0.03404	0.022466	0.225544	0.172006	0.135427	0.084956	0.043355	0.030019	0.023287
468.02	0.980564	0.616547	0.339768	0.173161	0.094571	0.045321	0.025866	0.032143	0.47019	0.389084	0.24788	0.134612	0.067643	0.035608	0.014665	0.022345	0.488	0.345353	0.200109	0.100086	0.057533	0.022938	0.013929	0.022407	0.173758	0.128146	0.054874	0.02225	0.003378	0.000179	-0.00528	0.597722	0.538496	0.428522	0.232057	0.118734	0.060496	0.033067	0.014344	0.231014	0.170594	0.132616	0.081558	0.044888	0.027434	0.02669
468.22	0.98308	0.619837	0.341911	0.167953	0.093472	0.043642	0.025081	0.028887	0.471838	0.392932	0.25143	0.139741	0.061519	0.034215	0.016675	0.023654	0.493003	0.347004	0.201347	0.104382	0.059358	0.023328	0.010646	0.017655	0.181522	0.123751	0.057836	0.027433	0.003504	0.00101	-0.00582	0.599072	0.536957	0.429372	0.232445	0.118748	0.059456	0.035233	0.028184	0.227527	0.172589	0.129631	0.082661	0.041869	0.03023	0.029569
468.41	0.983233	0.620943	0.34199	0.176583	0.093802	0.040975	0.025273	0.034067	0.47566	0.398282	0.251535	0.132802	0.073373	0.035843	0.018474	0.019152	0.493047	0.347179	0.198078	0.101788	0.053818	0.022513	0.016246	0.015387	0.177062	0.125105	0.050287	0.023356	0.00789	-0.0011	-0.00499	0.599412	0.539821	0.429372	0.23659	0.122451	0.059898	0.035483	0.033993	0.226603	0.172282	0.133582	0.077969	0.044733	0.026909	0.032291
468.61	0.979244	0.623179	0.342779	0.174335	0.093486	0.048809	0.027417	0.032917	0.474881	0.396521	0.255649	0.131127	0.064902	0.031145	0.012975	0.01984	0.489653	0.347513	0.198914	0.103868	0.052506	0.029221	0.012924	0.018856	0.184124	0.128004	0.049761	0.024021	0.005807	-0.0003	-0.0021	0.605886	0.53769	0.434099	0.234518	0.122615	0.0594	0.034098	0.008402	0.231759	0.16993	0.132917	0.0811	0.044466	0.025922	0.024832
468.83	0.984502	0.620508	0.344973	0.171575	0.094719	0.043403	0.026781	0.033029	0.480121	0.396022	0.255653	0.134627	0.065906	0.03446	0.019055	0.018515	0.492691	0.349589	0.199801	0.104322	0.053845	0.028577	0.012804	0.016281	0.175674	0.127418	0.053352	0.025777	0.005146	-0.00555	-0.00563	0.600621	0.539581	0.431019	0.232755	0.120283	0.061642	0.033628	0.021213	0.226819	0.170732	0.130566	0.084859	0.046155	0.026423	0.030756
469.03	0.985966	0.622366	0.343553	0.173901	0.094086	0.04358	0.028717	0.030516	0.478175	0.400953	0.254497	0.131926	0.064274	0.038478	0.016694	0.020443	0.489836	0.346656	0.200941	0.100712	0.055757	0.026942	0.015571	0.020121	0.180965	0.125643	0.055077	0.027581	0.008217	0.000137	-0.00199	0.60076	0.539349	0.434855	0.233321	0.118778	0.059265	0.034468	0.024888	0.226842	0.174342	0.134849	0.084115	0.040704	0.029996	0.031468
469.22	0.990121	0.620852	0.346236	0.17645	0.099837	0.040587	0.02765	0.03467	0.475143	0.398342	0.254376	0.131118	0.068954	0.036289	0.0169	0.02499	0.495794	0.349342	0.196979	0.107112	0.052318	0.026747	0.013034	0.017279	0.174595	0.132602	0.051031	0.02505	0.008718	0.000172	-0.00312	0.601938	0.538421	0.433451	0.231664	0.119045	0.060206	0.034319	0.021321	0.226936	0.172148	0.13209	0.084209	0.046371	0.029408	0.02782
469.42	0.984139	0.621603	0.344075	0.16844	0.09588	0.045026	0.02826	0.028323	0.473365	0.395098	0.256253	0.136048	0.067583	0.033554	0.018006	0.023211	0.499538	0.345288	0.19936	0.10092	0.056051	0.026558	0.01271	0.013372	0.176412	0.132642	0.047269	0.02264	0.007066	-0.0046	-0.00694	0.601516	0.541773	0.433045	0.235048	0.121846	0.060069	0.035646	0.013572	0.225721	0.171117	0.132262	0.086372	0.045855	0.026484	0.028853
469.63	0.989524	0.622172	0.343472	0.17052	0.093713	0.047305	0.023656	0.033097	0.474237	0.398491	0.255518	0.13719	0.068985	0.034362	0.011632	0.021395	0.498649	0.355047	0.198896	0.105922	0.055462	0.022881	0.017744	0.012584	0.177107	0.128923	0.054443	0.026367	0.008545	-0.00194	-0.00224	0.598931	0.540646	0.43596	0.234433	0.121356	0.063279	0.035786	0.014043	0.229185	0.1715	0.133815	0.088058	0.046121	0.031639	0.031152
469.83	0.993378	0.62566	0.34917	0.181188	0.096965	0.053757	0.023602	0.034201	0.47322	0.398632	0.255087	0.136097	0.072495	0.032033	0.019942	0.029159	0.497267	0.351724	0.200006	0.100622	0.056055	0.031562	0.015561	0.014734	0.178669	0.128708	0.052723	0.02734	0.007694	0.001027	-0.00418	0.602119	0.539906	0.430833	0.233181	0.125063	0.05951	0.035014	0.022329	0.226623	0.17051	0.135525	0.083224	0.042723	0.027633	0.031166
470.03	0.992693	0.627944	0.346088	0.18031	0.094992	0.043319	0.02621	0.025784	0.472249	0.398658	0.254269	0.134623	0.070595	0.034407	0.011654	0.02328	0.498959	0.352972	0.20555	0.107968	0.058242	0.026343	0.016982	0.020338	0.179187	0.13067	0.05253	0.023852	0.003231	0.000368	-0.00384	0.605945	0.54068	0.429435	0.235954	0.12213	0.059563	0.036223	0.023922	0.233294	0.171237	0.139478	0.085384	0.042534	0.030018	0.028364
470.22	0.993207	0.626261	0.347571	0.174791	0.098194	0.050292	0.023321	0.031611	0.477084	0.405259	0.255927	0.136819	0.072706	0.029453	0.017148	0.021398	0.495045	0.351163	0.203907	0.109007	0.053895	0.024854	0.016313	0.016035	0.179915	0.132102	0.054228	0.0262	0.002575	-0.00715	-0.00122	0.602386	0.541579	0.431845	0.234649	0.115254	0.058593	0.033862	0.032347	0.227119	0.169199	0.135473	0.082848	0.043413	0.024012	0.028936
470.41	0.996601	0.628636	0.351382	0.17677	0.098908	0.047401	0.023346	0.033054	0.477186	0.401729	0.257096	0.135041	0.067799	0.037555	0.014602	0.02309	0.498929	0.354545	0.199411	0.103479	0.057236	0.024253	0.014029	0.01547	0.178107	0.127913	0.047947	0.020278	0.007208	-0.00351	-0.00284	0.603949	0.540697	0.433956	0.236811	0.122174	0.061982	0.03232	0.015304	0.226536	0.172233	0.133671	0.082368	0.04541	0.029917	0.024488
470.62	0.997739	0.628174	0.350242	0.17644	0.093997	0.045383	0.028685	0.030742	0.472889	0.396475	0.253494	0.14083	0.066252	0.03298	0.015868	0.026012	0.497096	0.348885	0.202341	0.105045	0.060161	0.029571	0.018914	0.020714	0.176589	0.12731	0.050885	0.02681	0.004762	-0.00379	-0.00366	0.605966	0.540887	0.433328	0.239114	0.125486	0.06207	0.034767	0.019215	0.230863	0.166696	0.135487	0.080241	0.049646	0.027426	0.033626
470.83	0.997601	0.630632	0.349753	0.175439	0.095926	0.049154	0.02186	0.030984	0.473887	0.403747	0.2587	0.139561	0.071402	0.035528	0.015032	0.026185	0.495785	0.351624	0.201906	0.107687	0.058204	0.026129	0.012932	0.016609	0.180292	0.130382	0.053534	0.025514	0.007669	-0.00171	-0.00319	0.601509	0.542409	0.43364	0.236394	0.124997	0.062918	0.034773	0.016288	0.229536	0.169786	0.136879	0.088348	0.048033	0.028313	0.024621
471.03	0.997388	0.625834	0.350105	0.18168	0.097929	0.044098	0.025334	0.033083	0.473667	0.401788	0.253873	0.138106	0.069687	0.034218	0.016649	0.026819	0.499002	0.350616	0.203588	0.105893	0.053525	0.026692	0.013458	0.018619	0.175854	0.129941	0.051551	0.028472	0.007647	-0.0047	-0.00629	0.604903	0.540393	0.433742	0.24142	0.127507	0.058667	0.037995	0.010519	0.23002	0.172284	0.137263	0.086218	0.044794	0.028166	0.026042
471.22	0.99724	0.62559	0.351704	0.179692	0.097884	0.041286	0.029142	0.025976	0.481346	0.403018	0.261038	0.136919	0.073475	0.036874	0.014799	0.022256	0.495315	0.356277	0.204268	0.101965	0.053365	0.023195	0.011672	0.014757	0.178791	0.131229	0.055204	0.030153	0.000964	-0.00451	-0.00524	0.606001	0.54394	0.437302	0.240593	0.121725	0.061814	0.036666	0.020889	0.228726	0.175341	0.139409	0.083342	0.046139	0.032599	0.027864
471.43	1	0.632212	0.352788	0.177622	0.098834	0.047394	0.024558	0.029699	0.477825	0.404431	0.257791	0.13493	0.069906	0.03229	0.018073	0.024319	0.496004	0.351335	0.202556	0.108257	0.054472	0.027968	0.014116	0.013571	0.1807	0.1302	0.054899	0.024182	0.004797	0.002387	-0.00412	0.599626	0.546118	0.43553	0.239479	0.123019	0.058619	0.03322	0.029596	0.228423	0.172531	0.13969	0.089259	0.046763	0.030513	0.032585
471.62	0.999199	0.629701	0.350859	0.179214	0.095475	0.045899	0.026545	0.032524	0.475311	0.400308	0.256639	0.140451	0.067815	0.036015	0.02045	0.019567	0.497503	0.353664	0.201458	0.109966	0.055842	0.025384	0.010848	0.021415	0.1733	0.131592	0.052623	0.020922	0.001527	-0.00248	-0.00239	0.604018	0.545529	0.439402	0.238965	0.123518	0.065816	0.037732	0.027387	0.231747	0.173787	0.135865	0.088556	0.049762	0.027455	0.026912
471.83	0.995174	0.635425	0.354028	0.179853	0.101384	0.042606	0.025086	0.032034	0.477788	0.397626	0.25631	0.136386	0.06418	0.03477	0.017118	0.020355	0.498959	0.352577	0.200944	0.102773	0.058619	0.022757	0.015852	0.019168	0.175738	0.13282	0.053835	0.022697	0.002686	-0.00205	-0.00372	0.600658	0.542907	0.438288	0.236767	0.124386	0.062357	0.034213	0.032683	0.233283	0.172166	0.134974	0.085699	0.046267	0.027003	0.027615
472.03	1.00261	0.638194	0.354404	0.179296	0.095283	0.044896	0.029189	0.032453	0.480255	0.401513	0.258837	0.141191	0.073938	0.035298	0.016112	0.017706	0.502024	0.357384	0.203952	0.105007	0.055169	0.024439	0.013239	0.015645	0.179303	0.127651	0.054926	0.022799	0.009178	-0.00075	-0.00347	0.597507	0.546357	0.437787	0.239686	0.121953	0.061327	0.034429	0.038106	0.230626	0.173613	0.133978	0.086154	0.045617	0.028313	0.030318
472.21	1.00059	0.63286	0.354993	0.173609	0.09769	0.047255	0.029922	0.032363	0.474441	0.399918	0.258848	0.137464	0.068454	0.033001	0.010923	0.023276	0.501495	0.3553	0.204837	0.106622	0.057312	0.027087	0.014973	0.020178	0.178796	0.131096	0.051348	0.02665	0.002481	-0.00093	-0.0026	0.602995	0.540118	0.440984	0.23846	0.127619	0.060682	0.035434	0.028379	0.230622	0.175622	0.133986	0.084614	0.043744	0.031565	0.030627
472.43	1.00364	0.638412	0.355481	0.179226	0.095841	0.046709	0.024781	0.034719	0.47759	0.404004	0.261883	0.145441	0.073784	0.038104	0.012239	0.026999	0.501496	0.358348	0.20271	0.103452	0.056198	0.029605	0.018089	0.020658	0.178312	0.127485	0.055463	0.024408	0.00673	6.29e-06	-0.00343	0.6004	0.544474	0.434805	0.239713	0.126905	0.060439	0.034542	0.020181	0.235204	0.173093	0.137403	0.082814	0.044911	0.029337	0.031245
472.62	1.00438	0.639852	0.354873	0.18189	0.099178	0.047894	0.026693	0.030346	0.474229	0.399372	0.258003	0.139045	0.073503	0.03655	0.019117	0.018935	0.498507	0.352299	0.208848	0.106879	0.057327	0.028115	0.015129	0.014099	0.175713	0.129269	0.054082	0.021884	0.007294	-0.00211	-0.00545	0.604793	0.542509	0.438551	0.241524	0.126752	0.060025	0.034407	0.015507	0.228554	0.174462	0.136025	0.083221	0.04571	0.028148	0.027661
472.81	1.00482	0.643116	0.358713	0.180125	0.099537	0.044383	0.027463	0.032869	0.477714	0.403041	0.259033	0.139766	0.073666	0.036211	0.019531	0.023635	0.499429	0.35561	0.202475	0.111112	0.053774	0.022758	0.015959	0.01555	0.181777	0.130236	0.055662	0.02828	0.003613	-0.00251	-0.00998	0.601585	0.543313	0.437184	0.24024	0.12184	0.064172	0.036487	0.039656	0.236096	0.174028	0.137825	0.085804	0.043693	0.024284	0.033702
473.03	1.00752	0.638148	0.355127	0.184624	0.102314	0.049873	0.025928	0.033882	0.479643	0.403801	0.260921	0.141453	0.068814	0.038636	0.016916	0.019198	0.50579	0.354021	0.204928	0.111121	0.054421	0.023089	0.01629	0.017295	0.178537	0.133933	0.049703	0.029718	0.004163	0.00192	-0.00709	0.602721	0.547736	0.43924	0.240378	0.118273	0.064384	0.035014	0.024301	0.233612	0.174023	0.136795	0.087244	0.044808	0.03013	0.026624
473.23	1.01429	0.642063	0.359319	0.181199	0.09942	0.050247	0.032482	0.03432	0.47836	0.404784	0.263769	0.14287	0.070527	0.035546	0.015794	0.020268	0.502172	0.358343	0.203421	0.10584	0.057341	0.024043	0.014408	0.017353	0.180567	0.130291	0.052627	0.02692	0.009334	-0.00256	-0.00261	0.605933	0.5441	0.441583	0.239938	0.123594	0.06084	0.035885	0.009188	0.231353	0.175772	0.138712	0.085199	0.044099	0.02693	0.027238
473.42	1.00662	0.64197	0.359053	0.181168	0.100231	0.050039	0.026293	0.031551	0.483295	0.40554	0.261148	0.142918	0.067635	0.038864	0.016465	0.025066	0.500634	0.35733	0.207239	0.10828	0.060101	0.02484	0.015462	0.014208	0.183275	0.133368	0.048867	0.023528	0.007687	-0.00467	-0.00113	0.604779	0.54548	0.441135	0.238005	0.126909	0.065024	0.033823	0.00805	0.228692	0.17355	0.136779	0.084183	0.046248	0.026079	0.029378
473.62	1.00986	0.642738	0.35782	0.180154	0.099785	0.044181	0.026778	0.031062	0.47591	0.407514	0.259932	0.138911	0.071719	0.033085	0.017274	0.027384	0.49993	0.358919	0.206461	0.105747	0.058453	0.025949	0.01614	0.01742	0.181684	0.131583	0.058482	0.025042	0.004591	0.002971	0.000764	0.604779	0.544896	0.441266	0.244694	0.126484	0.063291	0.03469	0.025196	0.225926	0.172078	0.142096	0.08745	0.04623	0.029065	0.033007
473.82	1.0106	0.644975	0.357561	0.178156	0.104699	0.050272	0.025126	0.034328	0.477016	0.406707	0.26199	0.139933	0.069722	0.038483	0.020919	0.024567	0.50281	0.36054	0.209049	0.111814	0.055989	0.032024	0.013644	0.012837	0.18204	0.132858	0.051552	0.02578	0.007544	-0.00082	-0.00504	0.604734	0.53886	0.441719	0.238871	0.121913	0.06235	0.034105	0.012647	0.231793	0.172911	0.13842	0.087464	0.046013	0.02972	0.032854
474.01	1.01392	0.641804	0.353629	0.182232	0.099192	0.0508	0.03009	0.030422	0.483878	0.40603	0.264167	0.141843	0.071322	0.041881	0.021129	0.019971	0.501528	0.360702	0.208427	0.10958	0.0592	0.024421	0.015534	0.01938	0.182362	0.134959	0.054684	0.022479	0.005073	-0.00202	-0.00316	0.607694	0.544228	0.445582	0.239323	0.12354	0.066636	0.033356	0.020074	0.234692	0.178698	0.135809	0.090048	0.047327	0.02891	0.025257
474.23	1.0177	0.647654	0.364997	0.18277	0.099738	0.04805	0.026714	0.030287	0.481458	0.402924	0.260288	0.141439	0.073527	0.035267	0.016979	0.024639	0.503184	0.361149	0.201878	0.10893	0.05713	0.024996	0.015429	0.017705	0.177321	0.133125	0.054838	0.023297	0.005766	-0.00144	-0.00438	0.603522	0.547754	0.445041	0.243424	0.128382	0.062765	0.037009	0.020912	0.233026	0.175521	0.13861	0.08948	0.048068	0.030119	0.026959
474.43	1.01127	0.645294	0.359178	0.183132	0.100855	0.048891	0.024053	0.029411	0.480341	0.40641	0.259052	0.143064	0.069607	0.03649	0.014241	0.02349	0.50199	0.360127	0.21278	0.108963	0.053314	0.028014	0.013427	0.019035	0.181554	0.13311	0.056993	0.024069	0.008352	-0.00104	-0.00307	0.603697	0.546052	0.441159	0.241258	0.126418	0.067173	0.03675	0.039218	0.230687	0.171784	0.135646	0.090293	0.045456	0.029774	0.026637
474.63	1.01489	0.644845	0.358966	0.183825	0.10364	0.049913	0.03011	0.033705	0.478456	0.404935	0.264899	0.145627	0.070601	0.036776	0.016893	0.02241	0.503268	0.359729	0.205709	0.110321	0.05827	0.027896	0.015781	0.013711	0.180965	0.131229	0.056311	0.024631	0.005971	-0.0024	-0.00555	0.602851	0.545212	0.444494	0.239236	0.126754	0.058924	0.033806	0.027473	0.232076	0.174155	0.136682	0.08567	0.048834	0.028276	0.030875
474.82	1.0172	0.652073	0.357953	0.182781	0.10125	0.052494	0.032292	0.031336	0.475881	0.407193	0.269502	0.145914	0.072405	0.034106	0.019516	0.022776	0.508926	0.356951	0.211648	0.105783	0.060273	0.023395	0.01291	0.02233	0.178747	0.129888	0.05148	0.022289	0.001739	0.001329	-0.00353	0.606492	0.543319	0.440788	0.244274	0.126898	0.060249	0.03221	0.02338	0.234072	0.173522	0.134046	0.089539	0.045101	0.030138	0.032393
475.02	1.01586	0.648099	0.359316	0.182266	0.101571	0.046136	0.028031	0.035853	0.47739	0.408095	0.26733	0.142999	0.067678	0.038207	0.018377	0.02589	0.5046	0.363443	0.207698	0.109592	0.060918	0.025546	0.018135	0.018264	0.181183	0.129159	0.057174	0.028279	0.008983	-0.00266	-0.00759	0.604979	0.550303	0.441828	0.241907	0.125588	0.059051	0.033797	0.020464	0.228197	0.17516	0.137326	0.086492	0.047391	0.025575	0.02451
475.23	1.01842	0.65707	0.363234	0.184479	0.10479	0.049312	0.025138	0.033434	0.479909	0.403696	0.264401	0.146702	0.073713	0.033545	0.017196	0.024471	0.505274	0.362084	0.210868	0.108175	0.060488	0.022175	0.012314	0.01605	0.181555	0.130594	0.054156	0.023931	0.007635	-0.00112	-0.00504	0.606214	0.544119	0.444322	0.24507	0.124065	0.059981	0.038476	0.024338	0.231003	0.168153	0.13943	0.087646	0.0462	0.027473	0.031762
475.43	1.01712	0.6488	0.365903	0.18585	0.097858	0.04318	0.029211	0.030911	0.480039	0.401803	0.266649	0.142185	0.074277	0.035064	0.016009	0.018123	0.507088	0.363341	0.209196	0.114661	0.059796	0.027372	0.016859	0.014729	0.180396	0.129597	0.053991	0.02717	0.005352	-0.00424	-0.00366	0.606627	0.549097	0.439566	0.247083	0.128176	0.06141	0.037887	0.025125	0.235068	0.17392	0.139212	0.087519	0.047709	0.030599	0.030709
475.63	1.02063	0.649133	0.360197	0.184418	0.096982	0.047989	0.027683	0.030537	0.479171	0.404979	0.266654	0.145905	0.068494	0.038449	0.015604	0.022105	0.508314	0.365531	0.209816	0.113754	0.060175	0.024645	0.014186	0.016512	0.181706	0.13572	0.054475	0.024844	0.005968	-0.00237	-0.00023	0.608189	0.545262	0.447863	0.240288	0.128812	0.064648	0.033881	0.017797	0.229923	0.17271	0.138488	0.085649	0.049124	0.028123	0.028325
475.83	1.01903	0.655991	0.365852	0.184497	0.103452	0.04914	0.027174	0.028649	0.477957	0.405383	0.268774	0.144263	0.0718	0.033493	0.015432	0.019624	0.508037	0.362112	0.212017	0.109218	0.060832	0.02426	0.014572	0.015102	0.180223	0.131508	0.058949	0.028572	0.003385	-0.00091	-0.00307	0.60293	0.546593	0.44495	0.242343	0.124901	0.06456	0.034601	0.017682	0.226826	0.173147	0.138848	0.0902	0.046506	0.030442	0.030263
476.02	1.02008	0.655727	0.370048	0.186329	0.099353	0.043276	0.028189	0.031261	0.475762	0.407198	0.268681	0.14011	0.071063	0.041303	0.016031	0.02128	0.504167	0.363865	0.211074	0.112514	0.063467	0.027788	0.014801	0.011819	0.182293	0.133463	0.054155	0.025398	0.007507	0.000282	-0.00838	0.605727	0.545871	0.447436	0.241385	0.124565	0.066684	0.035935	0.036357	0.231697	0.173808	0.135654	0.090946	0.04748	0.029425	0.022689
476.22	1.02102	0.658991	0.363454	0.181892	0.098937	0.0474	0.031927	0.034747	0.481481	0.406401	0.269573	0.143311	0.073764	0.037311	0.017817	0.017073	0.510446	0.362432	0.211717	0.115262	0.058271	0.031033	0.01298	0.01583	0.1869	0.135058	0.051795	0.029292	0.007245	-1.8e-05	-0.00303	0.602417	0.547451	0.444697	0.246462	0.124363	0.063175	0.035518	0.018686	0.229435	0.177489	0.140499	0.088939	0.04586	0.029115	0.033726
476.43	1.02303	0.659203	0.365755	0.187383	0.101205	0.046149	0.025755	0.031155	0.477016	0.409227	0.269721	0.143029	0.072941	0.036943	0.017008	0.019275	0.505513	0.363431	0.212303	0.111463	0.067102	0.026412	0.011429	0.01461	0.179985	0.136917	0.054984	0.027464	0.006837	0.001656	0.001624	0.60511	0.548605	0.447129	0.244167	0.127862	0.059659	0.03279	0.017039	0.23289	0.177205	0.13951	0.091677	0.047828	0.029721	0.028582
476.63	1.02467	0.655953	0.366284	0.186479	0.102928	0.047934	0.029992	0.030218	0.475703	0.407359	0.267182	0.146479	0.072708	0.03723	0.017304	0.026578	0.507698	0.36579	0.211904	0.110416	0.060796	0.026781	0.013852	0.017938	0.180039	0.132621	0.056394	0.024186	0.007142	-0.00029	-0.00498	0.607746	0.549274	0.448244	0.244309	0.128088	0.063087	0.034205	0.019504	0.231968	0.174372	0.140177	0.089355	0.044854	0.029793	0.028563
476.83	1.02838	0.656713	0.370058	0.187039	0.100854	0.046441	0.02784	0.029734	0.48066	0.407789	0.267437	0.14325	0.068967	0.036488	0.014075	0.024611	0.505248	0.362847	0.213401	0.108103	0.061453	0.029541	0.016044	0.015451	0.180777	0.133649	0.058347	0.028088	0.00336	-0.00105	-0.00496	0.605093	0.544802	0.443731	0.243185	0.128106	0.061408	0.034616	0.032032	0.229361	0.175009	0.14034	0.084521	0.047704	0.032238	0.025573
477.02	1.02661	0.662246	0.370634	0.192487	0.100213	0.049096	0.028555	0.032815	0.48158	0.404298	0.267773	0.14446	0.074056	0.037477	0.017502	0.020967	0.511262	0.366352	0.211808	0.110144	0.056505	0.025092	0.012797	0.020175	0.177301	0.130832	0.056322	0.024293	0.005255	-0.00289	-0.00381	0.606453	0.548896	0.445389	0.244352	0.127409	0.065072	0.036476	0.019056	0.230325	0.174048	0.139636	0.085556	0.046467	0.031213	0.031719
477.22	1.02673	0.663284	0.368614	0.186399	0.107833	0.050945	0.029513	0.031038	0.479106	0.40923	0.269774	0.141346	0.074174	0.032956	0.015364	0.020715	0.508217	0.365761	0.216769	0.112011	0.060031	0.028723	0.013923	0.022959	0.184312	0.130768	0.05662	0.028932	0.007511	0.001115	-0.00558	0.604836	0.549006	0.446628	0.249555	0.126679	0.065273	0.036579	0.017973	0.228908	0.169784	0.142084	0.085926	0.047203	0.029558	0.025919
477.43	1.02451	0.660369	0.367117	0.189517	0.101147	0.047645	0.0293	0.031601	0.480455	0.404912	0.267177	0.146647	0.075372	0.038984	0.020137	0.028445	0.512937	0.365749	0.21249	0.108343	0.062303	0.025881	0.016962	0.016385	0.181074	0.134912	0.05296	0.02762	0.007402	0.001	-0.00091	0.605814	0.54703	0.448726	0.245318	0.130763	0.063558	0.035772	0.024517	0.228599	0.172759	0.136595	0.08796	0.045025	0.029011	0.031262
477.63	1.02793	0.662999	0.369385	0.189139	0.096661	0.048129	0.027512	0.029195	0.481459	0.406528	0.27134	0.146308	0.070916	0.038906	0.017594	0.017969	0.508647	0.367907	0.212338	0.113058	0.060433	0.027541	0.019215	0.016703	0.183271	0.134482	0.053972	0.025622	0.005906	0.000271	-0.00454	0.606099	0.546335	0.445673	0.243615	0.130865	0.067169	0.03753	0.018017	0.238235	0.172353	0.139445	0.086495	0.046872	0.035326	0.033252
477.83	1.02597	0.66195	0.368905	0.188996	0.105091	0.046735	0.02924	0.030072	0.481069	0.412129	0.269672	0.145247	0.0726	0.042585	0.018229	0.020526	0.510301	0.368469	0.213695	0.110917	0.057651	0.025808	0.013325	0.011892	0.180538	0.131404	0.05423	0.026779	0.009826	-0.00099	-0.0071	0.602798	0.554077	0.449849	0.246581	0.125323	0.063875	0.036447	0.020256	0.228634	0.174475	0.140688	0.084451	0.049822	0.028665	0.026447
478.07	1.03213	0.66821	0.367036	0.194259	0.099843	0.050635	0.029065	0.027876	0.475824	0.411964	0.268272	0.1441	0.07148	0.039399	0.016674	0.022903	0.510422	0.367381	0.212275	0.113328	0.061877	0.028997	0.014403	0.017917	0.180123	0.135727	0.05351	0.026694	0.007873	0.002032	-0.00337	0.608662	0.545253	0.448766	0.249025	0.126804	0.063132	0.03522	0.026236	0.231503	0.179153	0.14126	0.090781	0.044162	0.031236	0.030893
478.25	1.03005	0.66378	0.37202	0.191587	0.103836	0.047927	0.025658	0.030618	0.479532	0.406422	0.270004	0.146013	0.071216	0.03928	0.021181	0.019739	0.509668	0.369993	0.213033	0.11608	0.05877	0.026822	0.020103	0.013744	0.183684	0.139011	0.059614	0.030929	0.002579	-0.00308	-0.00109	0.606827	0.55093	0.450148	0.245309	0.124606	0.065006	0.037918	0.025825	0.236761	0.176337	0.139231	0.095754	0.043921	0.029273	0.025977
478.42	1.02941	0.666455	0.370206	0.188224	0.101971	0.051701	0.026415	0.029683	0.481163	0.404306	0.274058	0.146477	0.077202	0.042312	0.015366	0.022184	0.511173	0.371512	0.214443	0.112132	0.059434	0.022519	0.017581	0.011882	0.18205	0.136426	0.055921	0.027324	0.007906	0.002835	-0.01102	0.605098	0.55092	0.448731	0.245308	0.127321	0.06373	0.035521	0.025939	0.231337	0.170845	0.138673	0.090788	0.047298	0.027223	0.028993
478.63	1.03097	0.666268	0.371133	0.189036	0.104781	0.047421	0.030109	0.030047	0.475319	0.41067	0.26882	0.150082	0.07699	0.038699	0.020307	0.024853	0.510799	0.367616	0.214191	0.114832	0.059818	0.031438	0.014364	0.016003	0.184053	0.132495	0.05936	0.023119	0.010516	-0.00143	-0.00527	0.604302	0.554732	0.454187	0.248896	0.131335	0.063742	0.040712	0.019242	0.227945	0.175009	0.139521	0.086354	0.048536	0.025404	0.030659
478.83	1.03234	0.667049	0.373597	0.188266	0.102739	0.050554	0.030384	0.033971	0.480867	0.410092	0.270277	0.146103	0.073877	0.035913	0.016601	0.021469	0.510887	0.370009	0.215699	0.113448	0.064117	0.028963	0.01428	0.01593	0.185426	0.140193	0.056475	0.029829	0.010643	-0.00255	-0.00442	0.602965	0.554584	0.447758	0.247654	0.133995	0.065273	0.03527	0.019311	0.231454	0.174482	0.141047	0.08876	0.047245	0.032015	0.030111
479.02	1.03671	0.666992	0.375602	0.192155	0.107378	0.052586	0.028537	0.029299	0.481833	0.408637	0.270566	0.151903	0.071471	0.040019	0.014845	0.020282	0.512687	0.370702	0.21467	0.108419	0.062991	0.02573	0.013895	0.018021	0.1819	0.135268	0.054996	0.02597	0.003804	0.000215	-0.0037	0.603478	0.553373	0.45046	0.245865	0.128842	0.064807	0.037233	0.033823	0.231618	0.176507	0.139796	0.091937	0.04581	0.02912	0.029254
479.22	1.03527	0.66727	0.375132	0.192441	0.101615	0.047588	0.028986	0.03395	0.482897	0.407021	0.268832	0.144902	0.075036	0.035713	0.016802	0.02335	0.511225	0.365342	0.217561	0.112257	0.063921	0.027411	0.016249	0.017297	0.180249	0.132519	0.06206	0.029284	0.009922	-0.00261	-0.00371	0.610322	0.548455	0.450503	0.249495	0.134326	0.065239	0.038653	0.013222	0.235008	0.178548	0.140898	0.09028	0.045448	0.030672	0.028214
479.42	1.03332	0.671311	0.379403	0.187842	0.102608	0.052571	0.027741	0.032893	0.483249	0.414676	0.273935	0.144593	0.07361	0.035407	0.016684	0.02304	0.512313	0.371822	0.216167	0.114427	0.064462	0.029734	0.017748	0.019551	0.178061	0.133291	0.059051	0.03055	0.006615	-0.00038	-0.00087	0.603983	0.547987	0.452605	0.251959	0.134776	0.063296	0.040044	0.021388	0.22877	0.174416	0.142347	0.087383	0.047391	0.031004	0.031447
479.63	1.03715	0.669632	0.376278	0.191647	0.104023	0.051925	0.025032	0.03434	0.483849	0.410827	0.269783	0.144179	0.075757	0.039246	0.016895	0.019119	0.51349	0.370952	0.21575	0.115395	0.059509	0.025755	0.017703	0.01715	0.181318	0.134911	0.057334	0.028776	0.008954	-0.00015	-0.0043	0.607668	0.5527	0.455224	0.251089	0.13335	0.065369	0.037128	0.029827	0.233252	0.176937	0.141485	0.085715	0.051597	0.027392	0.03062
479.81	1.04118	0.675105	0.375901	0.188806	0.108374	0.047036	0.031178	0.030553	0.483339	0.412302	0.270023	0.148528	0.073448	0.039184	0.018342	0.023653	0.512361	0.372414	0.219631	0.11286	0.061116	0.027725	0.01564	0.015496	0.182645	0.136436	0.056989	0.032079	0.007479	0.000658	-0.00638	0.611032	0.549162	0.455067	0.24754	0.132322	0.065312	0.037138	0.025163	0.233898	0.174631	0.141773	0.095254	0.050154	0.030402	0.026061
480.03	1.03979	0.672476	0.377057	0.191657	0.102408	0.053951	0.03029	0.030751	0.476626	0.411073	0.273436	0.149624	0.071008	0.037309	0.018672	0.022336	0.516934	0.372515	0.21845	0.114758	0.064097	0.026754	0.017111	0.019427	0.184912	0.138649	0.059953	0.02816	0.00595	-0.00414	-0.00338	0.606183	0.557472	0.455179	0.250095	0.131895	0.068698	0.037465	0.02903	0.229867	0.176844	0.139488	0.088427	0.048823	0.030396	0.025993
480.23	1.03911	0.67924	0.37626	0.188171	0.104979	0.047743	0.025468	0.031391	0.478958	0.415778	0.276961	0.148656	0.074301	0.031596	0.018822	0.022364	0.514101	0.369966	0.216773	0.11411	0.064672	0.026477	0.012178	0.017406	0.182823	0.13509	0.059907	0.02911	0.008206	0.002937	-0.00459	0.605941	0.553204	0.454462	0.246907	0.128403	0.064693	0.032335	0.025616	0.229883	0.175947	0.140007	0.088521	0.047074	0.027531	0.029627
480.42	1.04032	0.678347	0.379743	0.194714	0.104426	0.05244	0.03	0.02515	0.483427	0.418674	0.272231	0.146449	0.077787	0.040691	0.018063	0.021046	0.515776	0.373142	0.218673	0.114782	0.060946	0.027423	0.01801	0.015694	0.184937	0.136781	0.053957	0.033514	0.007589	0.000572	-0.00039	0.6097	0.552084	0.450388	0.250498	0.135379	0.068263	0.038056	0.023655	0.231077	0.175372	0.143873	0.087037	0.048975	0.030885	0.027596
480.62	1.04341	0.672881	0.379696	0.191416	0.107532	0.051151	0.027393	0.031819	0.479214	0.413465	0.276328	0.150414	0.067564	0.038408	0.019881	0.019843	0.515273	0.375928	0.214302	0.116635	0.064239	0.029869	0.016953	0.019101	0.184372	0.139492	0.057238	0.024488	0.007413	-0.00121	-0.00697	0.60146	0.552043	0.451713	0.246997	0.131624	0.068218	0.035297	0.023185	0.233054	0.176633	0.143775	0.086059	0.050481	0.029407	0.029473
480.83	1.04131	0.680131	0.374664	0.191357	0.102351	0.049229	0.028609	0.034734	0.486459	0.416072	0.27474	0.147895	0.073272	0.0389	0.016573	0.024604	0.514489	0.372553	0.219968	0.115484	0.061612	0.027043	0.016411	0.009764	0.178353	0.135765	0.057033	0.028693	0.007543	-0.00165	-0.00647	0.607582	0.554273	0.451554	0.255894	0.131729	0.067918	0.03713	0.003653	0.231388	0.178429	0.140216	0.089693	0.050065	0.030951	0.027938
481.03	1.0451	0.6787	0.381945	0.193109	0.102611	0.050078	0.022847	0.031558	0.486574	0.4123	0.274001	0.143923	0.070755	0.039973	0.015848	0.018518	0.515559	0.367885	0.218521	0.115265	0.060612	0.029028	0.013299	0.015529	0.183417	0.140881	0.055524	0.028338	0.002171	-0.00105	-0.00045	0.609697	0.553504	0.452043	0.251269	0.128052	0.066799	0.04038	0.030774	0.229379	0.173252	0.13869	0.091542	0.051738	0.032833	0.030777
481.23	1.04695	0.680863	0.384323	0.19456	0.106713	0.053786	0.02701	0.03482	0.481566	0.411261	0.273835	0.154026	0.072178	0.036005	0.020628	0.020716	0.513545	0.37397	0.22054	0.117338	0.062968	0.027521	0.01422	0.014202	0.186024	0.137106	0.059072	0.026905	0.004635	0.002018	-0.00912	0.608126	0.551348	0.455617	0.253219	0.130826	0.063012	0.03599	0.032217	0.229739	0.172012	0.143351	0.093008	0.05256	0.02941	0.02679
481.42	1.0471	0.681779	0.383403	0.197452	0.100541	0.047375	0.028538	0.031424	0.481982	0.416582	0.277422	0.147747	0.073479	0.034632	0.017369	0.022523	0.51443	0.375232	0.218549	0.116619	0.061542	0.027292	0.014904	0.018548	0.185359	0.139938	0.059355	0.031051	0.007162	-0.00109	-0.00048	0.613142	0.556149	0.454948	0.251326	0.131483	0.066223	0.038387	0.015995	0.234025	0.177541	0.140295	0.087506	0.052278	0.036359	0.031322
481.62	1.04726	0.684785	0.385527	0.198515	0.10292	0.052552	0.026502	0.032382	0.486016	0.406302	0.274981	0.147	0.080756	0.036323	0.018382	0.021826	0.517387	0.373208	0.219296	0.119083	0.065516	0.029906	0.014939	0.016905	0.183486	0.137655	0.057755	0.027192	0.007826	-0.00091	-0.00355	0.606605	0.55388	0.454751	0.251698	0.133716	0.066804	0.03563	0.013515	0.229924	0.17857	0.140561	0.091755	0.050671	0.032787	0.027589
481.83	1.04667	0.684282	0.384301	0.196746	0.10506	0.046141	0.030281	0.029547	0.482003	0.411925	0.278766	0.150889	0.074024	0.037935	0.016976	0.020393	0.518839	0.377128	0.220418	0.113515	0.056405	0.025884	0.017153	0.016897	0.186988	0.137342	0.05757	0.025473	0.010146	-0.00106	-0.00225	0.611029	0.552933	0.456302	0.254146	0.13156	0.065164	0.035285	0.023103	0.23593	0.17231	0.141916	0.088291	0.047974	0.030143	0.026657
482.01	1.04998	0.680965	0.382771	0.197142	0.106576	0.04985	0.028924	0.026898	0.486438	0.41316	0.278344	0.153181	0.076361	0.037319	0.017117	0.019541	0.51018	0.377197	0.221186	0.111801	0.065527	0.029865	0.01547	0.017214	0.181254	0.141043	0.057854	0.027497	0.008328	0.00028	-0.00473	0.607347	0.550428	0.454625	0.256266	0.128672	0.067168	0.038314	0.021439	0.234635	0.179103	0.141938	0.091215	0.048051	0.029363	0.028172
482.23	1.04737	0.682239	0.37991	0.196466	0.102557	0.051403	0.03235	0.037034	0.484171	0.416663	0.277213	0.151755	0.077849	0.042181	0.01628	0.023959	0.516904	0.377108	0.216874	0.114926	0.063658	0.025117	0.016185	0.015728	0.184816	0.135967	0.057867	0.026073	0.008575	-0.00165	-0.00056	0.609585	0.553905	0.454097	0.25167	0.137567	0.063955	0.039724	0.017254	0.231992	0.176456	0.14586	0.093381	0.047602	0.030846	0.028657
482.43	1.0537	0.685001	0.384249	0.202033	0.105942	0.052737	0.029499	0.031733	0.486849	0.418026	0.277474	0.150963	0.077778	0.041154	0.019012	0.020684	0.514702	0.377747	0.222798	0.115813	0.061373	0.025921	0.016838	0.025202	0.184029	0.136581	0.055621	0.028156	0.008526	0.000265	-0.00613	0.607331	0.552139	0.456006	0.252558	0.133445	0.06705	0.037493	0.021981	0.229286	0.17938	0.143647	0.084251	0.047939	0.033851	0.032482
482.62	1.0523	0.686435	0.38075	0.196463	0.10427	0.04932	0.026877	0.033195	0.486396	0.4179	0.277078	0.150696	0.079157	0.040626	0.016734	0.024023	0.515108	0.376748	0.220591	0.118464	0.065017	0.026922	0.01668	0.012252	0.187288	0.139565	0.057729	0.032699	0.008383	0.000439	-0.00279	0.6048	0.555465	0.455609	0.254343	0.134799	0.067077	0.038529	0.025136	0.232803	0.177328	0.144393	0.092762	0.048307	0.0276	0.030554
482.82	1.0509	0.686473	0.386077	0.198227	0.106056	0.052271	0.029678	0.02814	0.486636	0.416636	0.277337	0.15536	0.080869	0.039826	0.01948	0.020828	0.520469	0.381236	0.217646	0.116306	0.060312	0.032241	0.018743	0.014023	0.183077	0.142544	0.057801	0.027565	0.008229	-0.00518	-0.00164	0.607988	0.555288	0.45622	0.255712	0.135389	0.065082	0.038545	0.005586	0.233224	0.177835	0.137543	0.085258	0.050397	0.031317	0.031291
483.03	1.05286	0.692428	0.384614	0.19923	0.104114	0.051274	0.029224	0.034865	0.485069	0.41831	0.282229	0.148109	0.077123	0.035731	0.020923	0.021385	0.517816	0.376454	0.217841	0.118634	0.061956	0.032952	0.01953	0.015886	0.187664	0.140036	0.057756	0.026986	0.009887	0.002344	0.000151	0.608119	0.553239	0.456296	0.253481	0.132506	0.067316	0.037818	0.02819	0.232743	0.179214	0.143367	0.091091	0.049349	0.03011	0.028229
483.23	1.05564	0.686435	0.383117	0.194182	0.107255	0.051919	0.035466	0.032186	0.484696	0.414828	0.274905	0.155255	0.078874	0.03948	0.017989	0.020664	0.51825	0.378553	0.220802	0.118272	0.065327	0.024112	0.013331	0.017396	0.186936	0.139121	0.058733	0.031305	0.006595	0.001035	-0.00159	0.611676	0.555925	0.458704	0.251765	0.132375	0.069541	0.03807	0.01188	0.23153	0.174275	0.143612	0.08892	0.051765	0.032214	0.032
483.43	1.05411	0.687298	0.38854	0.195786	0.109935	0.05276	0.026592	0.030227	0.481531	0.419012	0.277417	0.152727	0.079073	0.039705	0.017302	0.023669	0.518459	0.379257	0.223612	0.118199	0.061995	0.025683	0.017356	0.018895	0.181947	0.138575	0.059932	0.028245	0.009698	-0.00126	-0.00275	0.610117	0.551711	0.45624	0.252268	0.13212	0.069524	0.038284	0.018065	0.235285	0.174353	0.143568	0.08975	0.046471	0.030288	0.028022
483.62	1.05541	0.69261	0.390176	0.19571	0.107683	0.048275	0.028554	0.030933	0.48335	0.421881	0.279529	0.15001	0.075768	0.039772	0.017876	0.028266	0.517083	0.38286	0.22214	0.120349	0.05847	0.027755	0.019428	0.015005	0.187963	0.141234	0.056782	0.033244	0.009767	-0.00371	-0.00494	0.611253	0.558865	0.458854	0.25507	0.131586	0.069869	0.033333	0.02943	0.230505	0.174396	0.14348	0.0917	0.044493	0.033706	0.031365
483.82	1.05956	0.689654	0.389586	0.200741	0.107811	0.050847	0.031764	0.032272	0.485332	0.414967	0.28279	0.149649	0.080114	0.042405	0.016983	0.0187	0.518866	0.380542	0.224926	0.117254	0.066424	0.031107	0.013191	0.017404	0.184212	0.142971	0.054996	0.031465	0.008953	0.001315	-0.00258	0.61364	0.553224	0.455936	0.25356	0.132067	0.068636	0.037917	0.027939	0.233084	0.174301	0.14247	0.090999	0.051538	0.029489	0.027895
484.02	1.06072	0.698312	0.387383	0.198701	0.10541	0.045527	0.031777	0.03152	0.483162	0.418074	0.287027	0.156094	0.078673	0.038643	0.015944	0.02524	0.524103	0.380846	0.219092	0.116063	0.062402	0.023322	0.015045	0.019636	0.183198	0.138006	0.056422	0.030529	0.009569	0.001281	-0.0056	0.610877	0.554603	0.458022	0.253771	0.130877	0.068842	0.040435	0.030171	0.23367	0.174099	0.139938	0.09125	0.048497	0.031529	0.031081
484.23	1.05576	0.695557	0.389942	0.201785	0.106738	0.050426	0.031761	0.028427	0.484997	0.417576	0.276277	0.151152	0.077959	0.039656	0.019987	0.019128	0.518245	0.384441	0.218966	0.119949	0.060257	0.027973	0.018327	0.017005	0.187545	0.140662	0.060462	0.032998	0.008153	0.00032	-0.00179	0.606052	0.556699	0.457128	0.252657	0.136413	0.066261	0.039294	0.017782	0.231979	0.174441	0.140522	0.090037	0.051791	0.03257	0.032576
484.43	1.0641	0.694373	0.3958	0.197387	0.11132	0.050315	0.028084	0.030699	0.487746	0.421	0.281885	0.152072	0.075306	0.041483	0.015536	0.022699	0.523033	0.381728	0.221651	0.118548	0.06662	0.026763	0.015812	0.018623	0.183199	0.141536	0.060085	0.027338	0.009568	-0.00061	0.000563	0.607965	0.555661	0.46176	0.25631	0.137822	0.068547	0.04036	0.022216	0.238115	0.177311	0.144074	0.091457	0.049207	0.033141	0.032432
484.63	1.05793	0.694125	0.387111	0.201667	0.108055	0.053656	0.028338	0.033053	0.482424	0.417095	0.281472	0.153302	0.074114	0.038147	0.017378	0.023917	0.519871	0.382262	0.222157	0.117359	0.06236	0.027822	0.012333	0.019521	0.186246	0.145055	0.057462	0.029532	0.009362	-0.00127	-0.00597	0.610225	0.556069	0.463601	0.253748	0.139293	0.068925	0.038727	0.021665	0.233601	0.177265	0.146294	0.09278	0.049781	0.030232	0.03525
484.82	1.06097	0.694031	0.392508	0.198825	0.10653	0.052723	0.026495	0.029566	0.483232	0.416523	0.283523	0.153519	0.0746	0.043525	0.020705	0.019506	0.518359	0.38211	0.224234	0.117758	0.062962	0.026776	0.017664	0.019814	0.182815	0.135696	0.059326	0.02748	0.008543	-0.00052	-0.0075	0.611528	0.551811	0.459882	0.253278	0.133727	0.071397	0.035694	0.022826	0.237768	0.17456	0.13894	0.093597	0.047167	0.030862	0.030865
485.02	1.06081	0.69839	0.390992	0.202443	0.10758	0.050394	0.031959	0.02635	0.478987	0.415336	0.281421	0.154441	0.075454	0.035972	0.012212	0.02324	0.522377	0.382245	0.222933	0.11864	0.064251	0.027229	0.012003	0.017032	0.189584	0.139533	0.059796	0.026633	0.007405	-0.002	0.000638	0.60734	0.555888	0.457455	0.256041	0.131767	0.069849	0.035439	0.030499	0.229842	0.181113	0.141826	0.088729	0.048767	0.030484	0.030937
485.23	1.06212	0.700959	0.389827	0.202213	0.109925	0.054332	0.027711	0.032573	0.482299	0.418432	0.282827	0.153731	0.077414	0.041771	0.020147	0.023391	0.522195	0.387215	0.223364	0.123451	0.065055	0.027296	0.018954	0.019384	0.184809	0.139163	0.060496	0.025007	0.002828	0.002615	-0.00276	0.610483	0.55727	0.457324	0.255504	0.134498	0.068004	0.037741	0.009173	0.233355	0.177202	0.14395	0.089864	0.047891	0.030884	0.027709
485.41	1.06258	0.70181	0.392572	0.204466	0.108658	0.051736	0.030005	0.031816	0.484138	0.416835	0.282711	0.155935	0.081604	0.040086	0.019643	0.023265	0.522646	0.383992	0.225381	0.115899	0.064213	0.025809	0.014291	0.016429	0.186359	0.140044	0.062447	0.03204	0.009288	0.000933	0.00029	0.611043	0.558662	0.459639	0.258326	0.139455	0.065993	0.036936	0.0289	0.230068	0.173152	0.143845	0.092679	0.04893	0.031762	0.031813
485.63	1.06473	0.705124	0.395371	0.204651	0.110901	0.05547	0.031179	0.03397	0.477455	0.418767	0.283397	0.153921	0.08325	0.039417	0.016635	0.023276	0.524266	0.384233	0.224249	0.121988	0.069406	0.028857	0.016547	0.018346	0.19452	0.139399	0.061719	0.032112	0.00846	-0.00084	-0.00127	0.608559	0.554163	0.462671	0.260217	0.135186	0.067033	0.039339	0.037215	0.233467	0.174594	0.145515	0.087274	0.051082	0.032875	0.034215
485.82	1.07064	0.701422	0.389647	0.200184	0.105315	0.050506	0.030716	0.032035	0.488429	0.422416	0.282681	0.157108	0.080469	0.040423	0.017484	0.020044	0.524547	0.381817	0.225643	0.115399	0.063348	0.027349	0.015999	0.016017	0.188702	0.141694	0.056228	0.028584	0.009484	-0.00151	-0.00318	0.614446	0.555247	0.460337	0.25802	0.140015	0.065307	0.03655	0.014205	0.232004	0.179107	0.142332	0.093788	0.046445	0.032562	0.034028
486.02	1.06565	0.700215	0.394035	0.201662	0.111488	0.055812	0.029279	0.030004	0.491597	0.421609	0.282776	0.156955	0.078362	0.03991	0.017072	0.023139	0.524602	0.385692	0.227826	0.119578	0.062815	0.029857	0.017327	0.011794	0.189731	0.141058	0.059505	0.03225	0.009057	0.005967	-0.00647	0.608977	0.555743	0.462382	0.257537	0.136937	0.066936	0.03668	0.014928	0.230693	0.177764	0.139896	0.09308	0.051447	0.029532	0.026779
486.22	1.06913	0.704193	0.394417	0.205127	0.10705	0.052558	0.030795	0.028573	0.486364	0.419077	0.285411	0.158476	0.079057	0.041285	0.016075	0.023575	0.521894	0.384828	0.22674	0.117766	0.06106	0.025139	0.016581	0.019145	0.189876	0.138921	0.05967	0.030115	0.009415	-0.00181	-0.00575	0.604696	0.556165	0.463988	0.260267	0.13509	0.071546	0.039991	0.020212	0.233744	0.173534	0.141414	0.090953	0.052624	0.027618	0.030161
486.43	1.06502	0.701294	0.393476	0.20254	0.110644	0.053829	0.02837	0.033733	0.486888	0.420347	0.283252	0.154779	0.078553	0.041573	0.018189	0.021297	0.522185	0.383279	0.226512	0.11807	0.062858	0.029855	0.021212	0.012436	0.191481	0.142138	0.056225	0.031666	0.007045	-0.00066	-0.00551	0.610961	0.556172	0.463677	0.256228	0.136363	0.071894	0.04042	0.018568	0.227719	0.178062	0.142171	0.097541	0.047612	0.032073	0.029321
486.61	1.07294	0.702399	0.39279	0.201882	0.108378	0.0533	0.02909	0.035629	0.48589	0.416696	0.288502	0.15487	0.080476	0.036397	0.017829	0.023204	0.522811	0.387525	0.226112	0.119058	0.063204	0.028126	0.018966	0.014683	0.186542	0.140563	0.066115	0.027464	0.008895	-0.00195	-0.00816	0.609468	0.552229	0.465414	0.259036	0.137471	0.065388	0.040915	0.012739	0.235227	0.17765	0.150055	0.09194	0.04922	0.031689	0.030456
486.83	1.07011	0.706221	0.39526	0.204715	0.110627	0.052276	0.032354	0.032175	0.485147	0.421083	0.286211	0.152685	0.079103	0.040946	0.020322	0.027515	0.526513	0.386842	0.222444	0.121217	0.062995	0.028877	0.020686	0.014942	0.184955	0.144185	0.058602	0.027741	0.007621	-0.00167	-0.00418	0.613565	0.558836	0.466646	0.257169	0.139225	0.067745	0.039054	0.024397	0.237247	0.175363	0.147746	0.093335	0.051463	0.029487	0.0304
487.02	1.06957	0.706637	0.395508	0.201714	0.115715	0.049582	0.029254	0.032574	0.485962	0.422402	0.286501	0.157418	0.082934	0.041515	0.020944	0.023635	0.524791	0.388226	0.225631	0.121425	0.060209	0.029949	0.017293	0.016105	0.186131	0.141194	0.062634	0.029863	0.005977	-0.00343	-0.00456	0.608188	0.558075	0.462861	0.257841	0.139959	0.06638	0.040452	0.023311	0.236149	0.178557	0.145667	0.097602	0.050627	0.031013	0.02804
487.21	1.06925	0.708558	0.396984	0.207968	0.107845	0.054265	0.031742	0.030836	0.486819	0.424054	0.289419	0.156312	0.079222	0.042155	0.019302	0.024698	0.522116	0.384716	0.222569	0.121745	0.065344	0.030028	0.014614	0.015137	0.187178	0.141131	0.058179	0.034104	0.002777	-0.00209	-0.00357	0.60801	0.558834	0.466269	0.261442	0.142381	0.067388	0.035945	0.02613	0.234763	0.17659	0.144058	0.094875	0.047143	0.028844	0.028235
487.42	1.06954	0.705944	0.401653	0.20398	0.115722	0.056156	0.030695	0.037444	0.491322	0.419131	0.290153	0.160545	0.079137	0.044528	0.017354	0.017486	0.531724	0.385673	0.226116	0.120519	0.063068	0.031713	0.011969	0.018224	0.18629	0.14013	0.057377	0.024687	0.008386	0.002503	-0.0052	0.610305	0.557492	0.463379	0.260752	0.138452	0.065506	0.040686	0.009679	0.233643	0.17564	0.14643	0.095303	0.044624	0.028929	0.026908
487.61	1.0706	0.711772	0.400939	0.203135	0.113837	0.054676	0.0241	0.034523	0.480535	0.42396	0.28829	0.156471	0.080099	0.040219	0.018685	0.024068	0.525303	0.384737	0.226517	0.118569	0.066941	0.030936	0.017078	0.015435	0.189086	0.144863	0.060391	0.025186	0.01092	0.000374	-0.00076	0.607611	0.558328	0.467997	0.259701	0.138159	0.069364	0.04178	0.013293	0.236659	0.178835	0.141497	0.095669	0.050249	0.027013	0.036641
487.83	1.07296	0.707249	0.397957	0.202212	0.112676	0.056918	0.028197	0.036622	0.48319	0.418975	0.284683	0.156313	0.082307	0.044125	0.020498	0.025213	0.528205	0.389261	0.227403	0.121921	0.062307	0.029675	0.015737	0.013484	0.187478	0.142778	0.059577	0.029694	0.005693	-0.00065	-0.00506	0.61471	0.561067	0.463815	0.260877	0.138749	0.07058	0.042496	0.023446	0.232219	0.178721	0.145655	0.094928	0.045841	0.032699	0.029555
488.03	1.07306	0.711115	0.400404	0.207694	0.109843	0.054181	0.02873	0.030667	0.484349	0.421596	0.287334	0.159765	0.085586	0.043371	0.017736	0.021783	0.52289	0.3895	0.226702	0.125115	0.064435	0.031991	0.016343	0.014696	0.190296	0.142623	0.060507	0.034576	0.007825	0.00235	-0.00452	0.611283	0.55992	0.462426	0.260269	0.135154	0.071164	0.037932	0.033268	0.230832	0.176625	0.145682	0.094059	0.049201	0.031364	0.033317
488.22	1.07186	0.712455	0.401138	0.205826	0.109589	0.051917	0.036935	0.031786	0.484415	0.42158	0.284906	0.160062	0.081167	0.039009	0.018365	0.026211	0.530098	0.386825	0.22681	0.119467	0.063057	0.031163	0.018013	0.012998	0.185518	0.143572	0.061675	0.031827	0.010868	-0.00326	-0.00374	0.612448	0.558455	0.465681	0.260793	0.13674	0.068151	0.039726	0.024907	0.231121	0.180669	0.144543	0.089752	0.051332	0.033648	0.028633
488.42	1.07647	0.711952	0.40239	0.205807	0.111753	0.048516	0.029599	0.031195	0.483728	0.423154	0.288482	0.15536	0.079993	0.043554	0.022659	0.019158	0.527898	0.387625	0.228174	0.12006	0.069464	0.029084	0.015695	0.016143	0.187983	0.143321	0.059224	0.028088	0.010824	-0.001	-0.00037	0.608846	0.560994	0.464509	0.262533	0.141251	0.071198	0.038046	0.019353	0.227815	0.176959	0.141471	0.099242	0.053468	0.035141	0.026628
488.63	1.07361	0.712346	0.402816	0.203079	0.108143	0.055907	0.030206	0.033275	0.490618	0.421199	0.290402	0.154191	0.081612	0.042548	0.021756	0.023062	0.529943	0.389999	0.224155	0.123815	0.066437	0.030617	0.017318	0.01497	0.185206	0.145791	0.057796	0.031071	0.005627	-0.00073	-0.00211	0.6076	0.556964	0.468963	0.260909	0.139421	0.070364	0.041838	0.022432	0.230739	0.178651	0.144555	0.09449	0.044378	0.031591	0.031227
488.83	1.07539	0.715052	0.400834	0.206275	0.113456	0.052069	0.024009	0.03085	0.486782	0.419752	0.293384	0.158802	0.082903	0.035677	0.018745	0.021922	0.525577	0.390536	0.227776	0.119565	0.069206	0.031808	0.014923	0.020227	0.190382	0.142382	0.064271	0.029999	0.008669	0.001781	-0.00455	0.608966	0.55968	0.468604	0.260616	0.138976	0.067726	0.04007	0.011795	0.231027	0.177749	0.14378	0.090891	0.042979	0.03314	0.029733
489.03	1.07437	0.716197	0.403175	0.214163	0.113639	0.050768	0.030755	0.035772	0.483389	0.420195	0.291697	0.159623	0.077529	0.038989	0.01992	0.023455	0.525921	0.38709	0.233407	0.125185	0.061765	0.030789	0.019911	0.017646	0.186322	0.143219	0.060002	0.031708	0.006206	-0.00155	-0.00337	0.612014	0.555177	0.467116	0.263459	0.136226	0.066875	0.03833	0.025782	0.233927	0.17795	0.142875	0.093218	0.054442	0.034437	0.033064
489.22	1.07837	0.708881	0.403596	0.205201	0.112231	0.054373	0.033418	0.031009	0.485341	0.422339	0.293955	0.163104	0.08253	0.046008	0.020284	0.019961	0.530416	0.39171	0.229823	0.124126	0.065187	0.030835	0.01266	0.017335	0.18983	0.145167	0.063188	0.030261	0.009424	0.002232	-0.00778	0.609166	0.557516	0.467733	0.260242	0.139982	0.069597	0.040678	0.030787	0.236023	0.175641	0.146994	0.095473	0.048893	0.032432	0.026845
489.42	1.0747	0.718232	0.401946	0.208505	0.108555	0.05636	0.032061	0.029886	0.489569	0.424132	0.289943	0.15707	0.083077	0.043016	0.020408	0.032088	0.530339	0.386866	0.232885	0.11957	0.066027	0.026042	0.019056	0.011845	0.190947	0.143118	0.060857	0.027447	0.013323	0.000128	-0.00245	0.611676	0.561167	0.467041	0.258702	0.140996	0.071636	0.041386	0.024337	0.233143	0.175725	0.148067	0.095648	0.049013	0.032878	0.029329
489.63	1.08249	0.719819	0.399655	0.206993	0.11448	0.054402	0.027312	0.032765	0.487695	0.42556	0.289733	0.158982	0.081263	0.040114	0.020916	0.023142	0.528308	0.390873	0.232944	0.120584	0.065252	0.028436	0.016835	0.01701	0.186555	0.142641	0.064677	0.032067	0.007432	0.001108	-0.00411	0.607678	0.557715	0.466812	0.259616	0.140958	0.067171	0.039627	0.031206	0.23399	0.178505	0.14193	0.097008	0.052798	0.030853	0.029339
489.83	1.0831	0.722623	0.405243	0.209194	0.112593	0.054992	0.034231	0.03062	0.487173	0.425963	0.294853	0.1559	0.07993	0.046759	0.021548	0.021496	0.524463	0.391237	0.228609	0.122252	0.062034	0.02918	0.01481	0.018568	0.186068	0.143995	0.061075	0.02998	0.008847	-0.00321	-0.00344	0.6121	0.556713	0.467769	0.261843	0.140815	0.069502	0.039982	0.011958	0.234403	0.179248	0.147221	0.098764	0.049523	0.032325	0.035498
490.03	1.08091	0.721079	0.410144	0.20448	0.111537	0.055897	0.031502	0.037377	0.491189	0.425441	0.296994	0.159678	0.076484	0.040713	0.020764	0.023135	0.529956	0.390356	0.230764	0.123872	0.06171	0.029033	0.017445	0.014235	0.189945	0.142056	0.059834	0.031121	0.006854	-0.00211	-0.00414	0.613756	0.560995	0.469412	0.266226	0.141248	0.071089	0.040815	0.005639	0.235123	0.17978	0.145013	0.094557	0.048406	0.031553	0.031839
490.23	1.08267	0.717032	0.408985	0.209924	0.112353	0.056199	0.028173	0.034746	0.494248	0.423239	0.293318	0.160132	0.078604	0.045262	0.015053	0.023317	0.530198	0.390735	0.229676	0.124622	0.066094	0.027619	0.016183	0.017044	0.190746	0.1448	0.0608	0.029416	0.005698	0.003901	-0.00806	0.611794	0.560272	0.470035	0.262041	0.141366	0.071737	0.04023	0.024984	0.231121	0.177538	0.142427	0.097712	0.052969	0.032323	0.030479
490.42	1.08538	0.721186	0.407305	0.208983	0.108542	0.055302	0.029797	0.033709	0.485048	0.422471	0.292889	0.160815	0.078741	0.037011	0.020175	0.019499	0.526968	0.393203	0.229798	0.121755	0.067318	0.034287	0.015423	0.016853	0.191992	0.149075	0.058862	0.029287	0.009119	-0.00226	-0.0045	0.614509	0.559158	0.470731	0.267205	0.141983	0.067353	0.039454	0.016141	0.232218	0.180163	0.14066	0.091776	0.047416	0.029098	0.027774
490.62	1.08214	0.719859	0.408855	0.209858	0.11265	0.052218	0.028557	0.033036	0.493396	0.423152	0.293773	0.156943	0.078446	0.0421	0.01876	0.024084	0.53192	0.392879	0.229072	0.125005	0.068427	0.033673	0.019301	0.0118	0.194909	0.149374	0.06017	0.031492	0.008778	0.000631	-0.00241	0.616301	0.560913	0.465589	0.265535	0.141655	0.07157	0.039763	0.025108	0.231104	0.176035	0.145371	0.095685	0.045169	0.028837	0.037467
490.83	1.08605	0.727082	0.403751	0.208995	0.118642	0.050356	0.029542	0.032573	0.486552	0.427208	0.29151	0.15957	0.081703	0.043902	0.022906	0.025122	0.531857	0.394394	0.232147	0.124226	0.062633	0.028967	0.017868	0.011541	0.189	0.144318	0.065475	0.036582	0.007709	-0.00411	-0.00246	0.615436	0.562308	0.471273	0.268236	0.145867	0.07011	0.039344	0.022641	0.230987	0.180864	0.145166	0.095935	0.050159	0.027917	0.028198
491.03	1.0869	0.725156	0.416531	0.209826	0.11603	0.05283	0.035163	0.036309	0.489724	0.42307	0.296861	0.163391	0.083695	0.041369	0.019923	0.021439	0.535349	0.393739	0.233184	0.124976	0.06946	0.02942	0.018676	0.018693	0.190236	0.145057	0.061347	0.031116	0.006594	0.001395	-0.00419	0.611255	0.564527	0.471963	0.261941	0.140048	0.067234	0.042211	0.009759	0.235064	0.180788	0.144473	0.098963	0.051172	0.034915	0.026062
491.23	1.08668	0.725724	0.410396	0.214333	0.118028	0.051953	0.033934	0.032339	0.491014	0.421225	0.291805	0.163387	0.076892	0.037763	0.019145	0.024461	0.529606	0.39173	0.230677	0.123513	0.065555	0.030945	0.016701	0.018168	0.190074	0.141794	0.064112	0.035058	0.009064	0.000332	-0.0063	0.608461	0.561843	0.4703	0.263887	0.144851	0.068838	0.042554	0.020192	0.233289	0.178338	0.147149	0.093178	0.050803	0.035917	0.02518
491.42	1.08218	0.721767	0.407081	0.217976	0.115389	0.05532	0.030265	0.03601	0.485385	0.424813	0.295496	0.160844	0.083868	0.041201	0.02006	0.020732	0.533844	0.395462	0.23518	0.12135	0.065024	0.028685	0.015009	0.015376	0.191801	0.147626	0.061862	0.03303	0.008677	0.001885	-0.00453	0.60809	0.561212	0.466238	0.265681	0.139483	0.069026	0.041448	0.018324	0.229834	0.183692	0.143255	0.095968	0.056407	0.030645	0.032756
491.62	1.08998	0.724781	0.411765	0.2064	0.116091	0.051334	0.02888	0.030985	0.488142	0.424371	0.295273	0.16178	0.077676	0.042828	0.015684	0.020035	0.532546	0.393963	0.233348	0.12391	0.070342	0.03174	0.018735	0.014131	0.191595	0.141254	0.06743	0.029055	0.005077	-0.00191	-0.00029	0.612401	0.565398	0.471695	0.266266	0.141394	0.070234	0.041418	0.016963	0.231065	0.183513	0.142352	0.095624	0.050074	0.03132	0.029678
491.83	1.08843	0.724886	0.411796	0.211294	0.112389	0.052908	0.030333	0.028995	0.491136	0.428587	0.295462	0.155875	0.083129	0.047112	0.017698	0.0263	0.528003	0.395092	0.234474	0.118694	0.065933	0.034373	0.016206	0.017926	0.191219	0.143936	0.067492	0.031367	0.009971	-0.00017	-0.00213	0.609333	0.55972	0.473027	0.264847	0.137464	0.070916	0.038312	0.028175	0.234078	0.176246	0.142972	0.099045	0.046051	0.031319	0.03286
492.03	1.08695	0.732764	0.410618	0.214239	0.116948	0.054023	0.028745	0.028812	0.484378	0.424737	0.294676	0.161415	0.083324	0.038932	0.022078	0.023621	0.531775	0.395442	0.234705	0.119668	0.062706	0.028465	0.02134	0.012046	0.188706	0.145882	0.061585	0.031523	0.011648	0.002905	-0.0067	0.615515	0.563687	0.469404	0.264604	0.139524	0.073814	0.04259	0.015091	0.236977	0.180594	0.144529	0.101351	0.049144	0.03554	0.032785
492.23	1.09512	0.72824	0.411387	0.208877	0.114074	0.05619	0.030618	0.033254	0.485371	0.422777	0.293087	0.159301	0.079838	0.040517	0.01765	0.02572	0.535655	0.397722	0.232541	0.12413	0.066473	0.027753	0.015968	0.013937	0.180257	0.141182	0.06419	0.028854	0.01274	0.001702	-0.00101	0.61107	0.563423	0.470615	0.26554	0.142678	0.071967	0.040818	0.024171	0.235777	0.180336	0.146948	0.09868	0.051828	0.030991	0.028304
492.43	1.09081	0.732417	0.410722	0.216494	0.113576	0.052879	0.031868	0.029846	0.481043	0.422743	0.292293	0.159963	0.0837	0.04251	0.016688	0.02154	0.536666	0.396785	0.234813	0.121566	0.066172	0.032915	0.01858	0.016322	0.19019	0.144589	0.062419	0.028258	0.010161	-0.00129	-0.00415	0.613823	0.567224	0.473858	0.262581	0.140405	0.070513	0.039035	0.028019	0.234119	0.178665	0.142979	0.098002	0.055078	0.031071	0.02837
492.62	1.09103	0.727879	0.412521	0.2131	0.115542	0.055927	0.031422	0.030404	0.490573	0.429484	0.295744	0.162837	0.079394	0.041285	0.023581	0.022713	0.531314	0.397956	0.234739	0.124063	0.065846	0.029806	0.014373	0.018794	0.189469	0.14509	0.065054	0.032559	0.01274	0.000794	-0.00225	0.610432	0.56249	0.47212	0.265303	0.14068	0.070356	0.04285	0.00772	0.232456	0.177835	0.142943	0.098481	0.049785	0.029882	0.02893
492.81	1.09054	0.731187	0.413094	0.210972	0.115955	0.054174	0.032856	0.032574	0.482886	0.425441	0.293449	0.162498	0.074979	0.039481	0.019964	0.022485	0.535149	0.391514	0.234271	0.125158	0.069582	0.028982	0.019939	0.016003	0.189232	0.143233	0.063684	0.026598	0.012038	0.000413	-0.00715	0.610287	0.565689	0.472588	0.262994	0.141116	0.072106	0.038934	0.010122	0.23732	0.179711	0.142813	0.092852	0.052313	0.034259	0.026797
493.02	1.09066	0.73528	0.413142	0.213834	0.111355	0.053634	0.031084	0.032033	0.488369	0.424994	0.300347	0.160067	0.082031	0.041866	0.02041	0.019067	0.53116	0.396744	0.232229	0.128604	0.066462	0.03073	0.014228	0.012999	0.188247	0.146585	0.066985	0.034182	0.009066	0.003448	0.00251	0.614849	0.562302	0.474498	0.264547	0.139627	0.071306	0.039004	0.036184	0.233102	0.179512	0.147814	0.095438	0.049851	0.031594	0.030105
493.21	1.09195	0.732488	0.413756	0.209812	0.113742	0.055078	0.030814	0.034666	0.486044	0.421957	0.297092	0.163013	0.084417	0.042093	0.023651	0.026339	0.530241	0.39562	0.235662	0.126174	0.066406	0.032499	0.018705	0.016332	0.187835	0.147064	0.064174	0.029378	0.011159	0.001921	-0.00111	0.615632	0.57088	0.473708	0.266803	0.141231	0.070104	0.042698	0.014202	0.230786	0.177579	0.143543	0.096865	0.054049	0.030589	0.030878
493.41	1.09345	0.733849	0.41768	0.214676	0.119798	0.050575	0.033799	0.033886	0.487887	0.427388	0.298543	0.163295	0.083974	0.044637	0.018872	0.018045	0.537386	0.399639	0.237123	0.126974	0.072729	0.03152	0.019529	0.018009	0.192324	0.145427	0.065614	0.034038	0.007868	-0.00297	-0.0008	0.611242	0.563794	0.473549	0.267145	0.140605	0.07357	0.04221	0.026086	0.229291	0.179694	0.142928	0.101635	0.055168	0.03198	0.033274
493.63	1.0973	0.73623	0.415714	0.211403	0.114851	0.049896	0.031384	0.028721	0.489898	0.42795	0.300911	0.16194	0.083088	0.044401	0.019778	0.021999	0.537958	0.400782	0.234003	0.126178	0.064318	0.029656	0.018605	0.018528	0.187002	0.149655	0.067152	0.033135	0.010652	-0.00038	-0.00599	0.612819	0.565696	0.473214	0.264708	0.14453	0.072406	0.038915	0.016935	0.231178	0.179529	0.145253	0.096226	0.049675	0.034203	0.028617
493.82	1.09535	0.737228	0.416802	0.211602	0.119648	0.051387	0.028912	0.02716	0.490464	0.423251	0.294742	0.163583	0.079788	0.044583	0.017292	0.023669	0.537934	0.396532	0.234132	0.124502	0.068093	0.028395	0.021684	0.014332	0.187004	0.149662	0.065482	0.031087	0.01145	-0.00044	-0.00568	0.616892	0.563806	0.472831	0.270642	0.142526	0.070913	0.040599	0.026348	0.234345	0.178127	0.14942	0.094655	0.048304	0.032395	0.037811
494.02	1.09794	0.737079	0.421264	0.212307	0.113697	0.053737	0.032172	0.030689	0.491321	0.427902	0.300332	0.164962	0.081516	0.046704	0.021908	0.022968	0.53439	0.402665	0.236735	0.128337	0.065673	0.033151	0.019315	0.015078	0.190114	0.144272	0.060969	0.030482	0.013103	0.00123	-0.00442	0.61236	0.562951	0.475702	0.26593	0.142291	0.073833	0.038898	0.018844	0.229192	0.178366	0.14904	0.101465	0.056055	0.035188	0.024446
494.23	1.09847	0.735512	0.418693	0.217204	0.118262	0.057972	0.029421	0.032785	0.488518	0.424692	0.296746	0.167418	0.083669	0.048704	0.019221	0.023148	0.536511	0.403628	0.236497	0.126711	0.065427	0.032174	0.019419	0.013657	0.188858	0.149388	0.064169	0.036287	0.00659	0.000448	-0.00449	0.61382	0.566738	0.472383	0.269419	0.147173	0.075946	0.040822	0.023492	0.234519	0.178763	0.146447	0.099236	0.052382	0.034623	0.031702
494.41	1.09516	0.736798	0.420478	0.215765	0.115645	0.056953	0.034105	0.031244	0.492365	0.425869	0.294794	0.161615	0.088094	0.045189	0.024536	0.0216	0.532692	0.401737	0.234981	0.128718	0.070067	0.02522	0.018866	0.013484	0.194261	0.148361	0.069312	0.034638	0.007614	0.001541	-0.00666	0.611948	0.563391	0.474897	0.270249	0.148567	0.069337	0.045809	0.022194	0.236081	0.177747	0.148837	0.095444	0.050856	0.031613	0.030994
494.62	1.09902	0.741005	0.418137	0.214099	0.115821	0.05545	0.031463	0.032834	0.487238	0.426153	0.299307	0.166983	0.081171	0.04274	0.024116	0.023109	0.537176	0.398372	0.234225	0.127844	0.075293	0.0341	0.015291	0.018979	0.190339	0.146663	0.062883	0.032389	0.012543	0.001521	-0.00745	0.618344	0.561751	0.473792	0.26828	0.142626	0.075673	0.04016	0.010155	0.233288	0.182251	0.149196	0.094671	0.052337	0.038581	0.031017
494.83	1.10011	0.745372	0.418629	0.217956	0.117561	0.060236	0.034298	0.029405	0.490124	0.431078	0.298915	0.166202	0.085614	0.038393	0.022409	0.024475	0.536897	0.406319	0.238201	0.122238	0.072309	0.032568	0.016075	0.01572	0.192936	0.148789	0.066671	0.029631	0.00827	-0.00023	-0.0045	0.612716	0.565681	0.476868	0.268954	0.142882	0.074361	0.042645	0.018717	0.228872	0.180472	0.148064	0.096648	0.052855	0.032503	0.032278
495.02	1.09849	0.738569	0.417659	0.216338	0.117046	0.055715	0.033712	0.027371	0.48568	0.42306	0.298302	0.159027	0.087933	0.044942	0.018037	0.023369	0.536453	0.399639	0.231921	0.127005	0.06593	0.035086	0.021189	0.015224	0.192187	0.148304	0.063902	0.032889	0.010403	0.001863	-0.00285	0.616216	0.566057	0.476747	0.268033	0.145683	0.072037	0.046221	0.016829	0.238056	0.18121	0.142365	0.099679	0.048747	0.033592	0.033175
495.22	1.10274	0.738932	0.422683	0.222638	0.120577	0.058559	0.03502	0.027893	0.489139	0.428715	0.299211	0.168154	0.084941	0.042972	0.025532	0.023808	0.535171	0.401753	0.240059	0.125533	0.06787	0.029766	0.016485	0.016386	0.194877	0.146013	0.060789	0.034454	0.010563	0.000211	-0.00374	0.614324	0.560914	0.474949	0.268608	0.14441	0.073879	0.043815	0.017557	0.233856	0.178573	0.143061	0.094101	0.056078	0.033363	0.029727
495.43	1.09762	0.744211	0.420626	0.216418	0.120911	0.057004	0.032447	0.034256	0.489775	0.431292	0.299041	0.16685	0.086418	0.048422	0.019907	0.023736	0.539872	0.40174	0.238369	0.124303	0.069992	0.031302	0.020869	0.017619	0.194028	0.14408	0.070872	0.029546	0.00661	0.002103	-0.0045	0.610178	0.56579	0.47302	0.267018	0.145501	0.072665	0.037546	0.003901	0.238572	0.180814	0.14684	0.094671	0.052405	0.032795	0.032384
495.63	1.10407	0.746628	0.420265	0.21824	0.114729	0.055285	0.033088	0.032043	0.492312	0.427456	0.302529	0.16473	0.082954	0.042859	0.020632	0.020245	0.531674	0.404781	0.241856	0.125715	0.067628	0.037084	0.018183	0.017509	0.192149	0.145327	0.066466	0.031868	0.009329	0.00101	-0.00342	0.616698	0.56787	0.479257	0.268806	0.141386	0.07435	0.045059	0.016016	0.23543	0.180262	0.147015	0.101518	0.050742	0.032046	0.0258
495.83	1.10616	0.74734	0.421884	0.216957	0.114452	0.060552	0.032886	0.029926	0.486907	0.427534	0.299248	0.167688	0.082165	0.04375	0.019342	0.024495	0.541991	0.402072	0.239932	0.124019	0.074952	0.028567	0.021834	0.019604	0.192722	0.145292	0.068208	0.032118	0.010912	0.000911	-0.00198	0.617833	0.565241	0.475184	0.27059	0.141242	0.0712	0.042517	0.015746	0.232914	0.181089	0.149582	0.099061	0.050611	0.036499	0.034373
496.02	1.10326	0.746849	0.423728	0.221083	0.117168	0.060024	0.032811	0.031214	0.491003	0.427048	0.300515	0.173321	0.082643	0.041926	0.022906	0.02723	0.536971	0.406208	0.239473	0.128159	0.070929	0.032292	0.018558	0.014466	0.192072	0.148368	0.061541	0.037015	0.012188	-0.00161	-0.00718	0.614041	0.56347	0.47525	0.27123	0.145734	0.072998	0.040842	0.012738	0.228778	0.178991	0.145596	0.100097	0.054449	0.033528	0.03209
496.22	1.103	0.747326	0.421405	0.217716	0.119797	0.057988	0.030543	0.031721	0.486096	0.428926	0.302695	0.168051	0.088057	0.047036	0.018413	0.021681	0.538215	0.401634	0.23964	0.127091	0.070533	0.033752	0.019322	0.012076	0.189665	0.146472	0.066291	0.03396	0.009405	0.003171	-0.00068	0.609747	0.563736	0.479317	0.270865	0.146513	0.073547	0.043969	0.009242	0.235409	0.177745	0.14975	0.100296	0.051987	0.035418	0.026143
496.43	1.10122	0.747028	0.424764	0.219862	0.122425	0.053193	0.032914	0.031183	0.491097	0.431202	0.30383	0.16603	0.08469	0.047221	0.020098	0.022732	0.537772	0.408147	0.236729	0.128374	0.070051	0.031599	0.022067	0.017364	0.190819	0.149211	0.065689	0.035374	0.010638	0.000795	-0.00405	0.609406	0.566703	0.476733	0.272072	0.142774	0.069939	0.04299	0.018131	0.230447	0.182653	0.148818	0.09735	0.048141	0.038418	0.032039
496.63	1.10525	0.747244	0.424905	0.218636	0.121463	0.052658	0.027873	0.037262	0.49097	0.426846	0.306256	0.164801	0.087025	0.045526	0.021441	0.021029	0.541338	0.404344	0.241643	0.127283	0.074447	0.029495	0.02009	0.015525	0.193382	0.148957	0.064984	0.034599	0.011405	0.001098	-0.00773	0.618297	0.564403	0.476964	0.272367	0.146298	0.075511	0.043011	0.013104	0.234099	0.176681	0.148577	0.099655	0.052635	0.035439	0.03007
496.82	1.10796	0.751616	0.423281	0.221498	0.117262	0.059772	0.031876	0.029514	0.490725	0.432206	0.305311	0.166838	0.084444	0.045184	0.017184	0.022446	0.536572	0.402089	0.235581	0.129733	0.065898	0.034854	0.019396	0.016558	0.192446	0.148951	0.063486	0.035959	0.010387	0.000538	-0.00448	0.613033	0.564393	0.478739	0.27241	0.145609	0.072772	0.040116	0.018076	0.23794	0.180119	0.150378	0.097626	0.055644	0.034729	0.031054
497.02	1.10766	0.75202	0.430858	0.220077	0.12205	0.056334	0.033259	0.034372	0.486358	0.429473	0.301553	0.166576	0.085619	0.043231	0.021392	0.021242	0.539251	0.402271	0.242288	0.130043	0.06993	0.032883	0.017463	0.018711	0.191824	0.146585	0.064089	0.034376	0.016515	-0.00169	-0.00341	0.613585	0.565898	0.477763	0.272822	0.145312	0.07425	0.043393	0.036355	0.234405	0.182835	0.150747	0.102736	0.054396	0.032216	0.031452
497.22	1.10791	0.750043	0.427746	0.224748	0.119582	0.060208	0.037685	0.034329	0.491763	0.432722	0.303398	0.166949	0.084754	0.044785	0.022213	0.022332	0.540329	0.405247	0.239987	0.128909	0.065686	0.027739	0.020592	0.013797	0.195426	0.148905	0.062574	0.03464	0.00905	0.001206	-0.00612	0.61244	0.568761	0.4795	0.27468	0.149646	0.074456	0.041899	0.018732	0.232741	0.181478	0.151991	0.096354	0.053157	0.034889	0.02916
497.42	1.11239	0.754016	0.429565	0.221756	0.122173	0.059776	0.030383	0.034014	0.490932	0.433743	0.298469	0.170588	0.085207	0.040161	0.018367	0.02339	0.545588	0.406485	0.240929	0.128557	0.065869	0.033879	0.015488	0.019276	0.193433	0.149656	0.06678	0.034252	0.010866	0.001067	-0.00618	0.614531	0.568548	0.485124	0.272385	0.148314	0.072291	0.039021	0.02158	0.234093	0.180881	0.152193	0.101632	0.050893	0.032908	0.028658
497.63	1.10786	0.753005	0.426011	0.221199	0.117185	0.054073	0.03565	0.028058	0.494662	0.437821	0.301765	0.164682	0.084936	0.039951	0.020777	0.023271	0.537373	0.4017	0.239472	0.132077	0.070632	0.035347	0.018818	0.018296	0.193949	0.148011	0.06322	0.028549	0.013876	0.003752	-0.00396	0.610466	0.568531	0.479019	0.274625	0.148527	0.075978	0.04271	0.024102	0.236233	0.180759	0.143384	0.095762	0.054746	0.034039	0.030443
497.83	1.11053	0.757469	0.427	0.220883	0.117963	0.060038	0.037002	0.030946	0.495824	0.434131	0.303077	0.170127	0.08414	0.044223	0.021548	0.025144	0.543438	0.403114	0.241476	0.130887	0.06775	0.033705	0.016533	0.012773	0.192225	0.150776	0.068709	0.037034	0.007978	0.000504	-0.00394	0.618125	0.566341	0.476103	0.275909	0.145936	0.080025	0.043494	0.021305	0.236035	0.183263	0.148712	0.097466	0.056511	0.032184	0.03395
498.07	1.11117	0.758227	0.431288	0.218765	0.118683	0.053444	0.030244	0.034515	0.487655	0.432214	0.303214	0.168478	0.088288	0.040996	0.020322	0.023027	0.539025	0.407711	0.241178	0.126353	0.07278	0.034436	0.019738	0.017254	0.193427	0.151647	0.061699	0.032111	0.010657	0.00306	-0.00039	0.616517	0.570891	0.480437	0.272949	0.146696	0.071817	0.042935	0.029404	0.231293	0.181996	0.149854	0.100902	0.056464	0.034148	0.03051
498.23	1.11312	0.756921	0.430682	0.222095	0.121841	0.053794	0.033054	0.030753	0.485244	0.433092	0.303394	0.167503	0.085206	0.043688	0.019721	0.024315	0.54198	0.40841	0.243395	0.126719	0.068878	0.035081	0.016866	0.016047	0.191306	0.146737	0.064974	0.036983	0.010822	0.001319	-0.00353	0.616239	0.564688	0.477928	0.274777	0.148346	0.072154	0.039059	0.011308	0.236605	0.178784	0.149043	0.104197	0.052881	0.03732	0.026966
498.41	1.11145	0.752921	0.428302	0.223219	0.124387	0.058106	0.034391	0.034576	0.48911	0.429315	0.303435	0.167085	0.089661	0.041514	0.023268	0.019325	0.537596	0.40882	0.247224	0.129742	0.068066	0.033355	0.015843	0.017154	0.195672	0.14699	0.06302	0.032958	0.008781	0.000686	-0.00113	0.618108	0.565396	0.476947	0.273305	0.147024	0.074815	0.042963	0.016321	0.236679	0.179933	0.152225	0.097134	0.053756	0.035239	0.032697
498.63	1.11135	0.759751	0.425612	0.224676	0.12213	0.05807	0.030903	0.034046	0.49174	0.431466	0.30763	0.168754	0.082522	0.047593	0.019432	0.022634	0.542009	0.409518	0.243625	0.125708	0.068771	0.031498	0.019299	0.011708	0.193579	0.148319	0.066606	0.038657	0.012555	-0.00038	-0.0065	0.616347	0.57156	0.48005	0.273011	0.149266	0.072617	0.042302	0.022471	0.231949	0.17884	0.149206	0.096323	0.055381	0.035895	0.030211
498.83	1.11806	0.753758	0.426082	0.219392	0.124316	0.054808	0.033316	0.032625	0.492303	0.427217	0.306115	0.167734	0.081498	0.040685	0.021396	0.030066	0.544195	0.404212	0.239724	0.127562	0.068197	0.033986	0.014073	0.012891	0.192182	0.153806	0.065841	0.035226	0.009242	-0.00224	-0.0048	0.612671	0.56803	0.479168	0.276423	0.146159	0.073809	0.041076	0.014383	0.234957	0.182224	0.149657	0.100297	0.055197	0.036559	0.034959
499.03	1.1132	0.757696	0.435377	0.223108	0.117331	0.05763	0.031288	0.02791	0.49382	0.43141	0.301413	0.164572	0.086893	0.045619	0.020024	0.023836	0.543073	0.404787	0.245156	0.132003	0.072955	0.033732	0.017165	0.021002	0.194611	0.150721	0.064212	0.034512	0.010756	-0.00505	-0.00563	0.61793	0.568213	0.484825	0.274262	0.142921	0.077272	0.042946	0.005718	0.235956	0.180256	0.14717	0.101359	0.052751	0.034667	0.029827
499.23	1.11553	0.759791	0.433564	0.224065	0.127555	0.056464	0.029962	0.027502	0.490884	0.435074	0.308514	0.170578	0.085593	0.046665	0.019103	0.023178	0.540906	0.408353	0.242343	0.129193	0.068766	0.028044	0.018066	0.01723	0.193409	0.14798	0.065337	0.036729	0.006013	0.001786	-0.00429	0.612201	0.567594	0.480918	0.276228	0.148837	0.072103	0.042233	0.015314	0.234217	0.183311	0.151797	0.100898	0.055417	0.037398	0.028695
499.42	1.11628	0.766217	0.430382	0.223881	0.119655	0.062498	0.02849	0.02799	0.491447	0.430591	0.304179	0.169911	0.083671	0.042727	0.025125	0.021896	0.54305	0.408063	0.246722	0.131973	0.066711	0.028569	0.020568	0.018414	0.194259	0.150058	0.066335	0.034681	0.010619	0.002109	-0.00442	0.618689	0.569583	0.480823	0.279189	0.145798	0.075485	0.043726	0.021444	0.232213	0.178968	0.150718	0.102815	0.054018	0.036032	0.031253
499.62	1.1147	0.762452	0.432489	0.221318	0.120403	0.059065	0.034171	0.029993	0.491951	0.437936	0.306602	0.167251	0.08679	0.044888	0.016337	0.021296	0.543954	0.41183	0.243936	0.132182	0.067291	0.031978	0.019867	0.015874	0.192632	0.150349	0.070088	0.036451	0.009088	0.003683	-0.0049	0.617355	0.565717	0.483209	0.274142	0.150424	0.075145	0.044235	0.009991	0.233312	0.177207	0.144994	0.099627	0.053399	0.035405	0.02909
499.87	1.1165	0.767095	0.433499	0.224943	0.117689	0.058151	0.031953	0.033942	0.493306	0.432106	0.305878	0.166346	0.088975	0.04377	0.021222	0.023292	0.544369	0.41212	0.243742	0.132949	0.070168	0.031447	0.017407	0.016013	0.196049	0.15167	0.069648	0.034301	0.01162	0.004798	-0.00285	0.619734	0.569571	0.481442	0.277438	0.147898	0.076217	0.042206	0.024909	0.233018	0.181504	0.150631	0.104549	0.054862	0.035711	0.033665
500.03	1.11905	0.76672	0.436035	0.230984	0.121887	0.057419	0.032286	0.030086	0.489444	0.435174	0.306245	0.17205	0.091406	0.042073	0.020207	0.023818	0.543547	0.406589	0.247616	0.135934	0.074895	0.036084	0.018372	0.0146	0.196008	0.147601	0.069706	0.033068	0.00902	0.002039	-0.00322	0.610356	0.570462	0.482339	0.271875	0.145623	0.078175	0.0453	0.032215	0.233762	0.185787	0.1519	0.099109	0.061211	0.034923	0.02862
500.23	1.11786	0.759311	0.436183	0.224576	0.125464	0.056677	0.033363	0.032914	0.492972	0.43528	0.309582	0.173014	0.088639	0.046542	0.017977	0.023461	0.543054	0.409689	0.247557	0.127883	0.071034	0.035161	0.019483	0.016315	0.193046	0.153698	0.065028	0.033086	0.014178	-0.00074	-0.00237	0.619549	0.571865	0.482516	0.278026	0.147784	0.075822	0.045206	0.022267	0.232416	0.184351	0.148852	0.097148	0.054934	0.039547	0.031907
500.42	1.11893	0.766376	0.434679	0.228768	0.119783	0.05619	0.03377	0.032404	0.496141	0.429693	0.308151	0.172051	0.085304	0.048943	0.019047	0.023057	0.544292	0.407277	0.242254	0.128859	0.070296	0.034711	0.021917	0.013827	0.194887	0.150132	0.067138	0.036943	0.007653	0.00678	-0.0076	0.615902	0.566742	0.484263	0.275998	0.147097	0.076881	0.043261	0.024891	0.233205	0.179561	0.152589	0.100197	0.050841	0.033216	0.02899
500.61	1.11753	0.767008	0.434175	0.228469	0.120781	0.055638	0.031915	0.034357	0.493015	0.43391	0.309008	0.172221	0.092404	0.045124	0.02172	0.021549	0.544235	0.413544	0.243716	0.13107	0.06843	0.033396	0.017091	0.00705	0.196258	0.150875	0.066939	0.032977	0.009398	0.002419	-0.00789	0.616539	0.567863	0.485123	0.280472	0.152175	0.076435	0.044582	0.024803	0.238224	0.181419	0.151961	0.098816	0.048281	0.035811	0.032547
500.83	1.11968	0.768262	0.434624	0.225131	0.124414	0.058053	0.030913	0.029511	0.488703	0.432503	0.312156	0.170826	0.086692	0.043932	0.018985	0.021291	0.544581	0.412369	0.246304	0.129827	0.072107	0.032258	0.018778	0.01665	0.188074	0.154775	0.068814	0.038959	0.012464	0.002887	-0.00614	0.6163	0.572123	0.486656	0.275215	0.149768	0.076553	0.043084	0.028627	0.231035	0.18318	0.152881	0.098139	0.055641	0.032955	0.02592
501.03	1.12119	0.769319	0.441577	0.226287	0.124007	0.057474	0.02652	0.03418	0.49092	0.431274	0.307934	0.172156	0.084185	0.048188	0.020725	0.020981	0.548057	0.414994	0.243243	0.130822	0.071675	0.033164	0.01902	0.016328	0.197074	0.148401	0.068632	0.036009	0.010901	0.000395	-0.00297	0.614089	0.570003	0.481407	0.274777	0.153269	0.078554	0.040436	0.023036	0.240417	0.180922	0.148346	0.098139	0.054451	0.034909	0.030621
501.23	1.12293	0.769611	0.439692	0.227139	0.120312	0.061088	0.032139	0.032365	0.490795	0.436638	0.308478	0.174668	0.090418	0.048628	0.020609	0.019897	0.545246	0.410596	0.243443	0.133365	0.070861	0.032701	0.017837	0.01976	0.19163	0.15051	0.064998	0.033463	0.012219	0.002467	-0.00507	0.61608	0.572663	0.483985	0.2763	0.149942	0.07619	0.040124	0.012464	0.238735	0.184864	0.149834	0.099634	0.054551	0.027968	0.030517
501.43	1.122	0.770135	0.43962	0.229006	0.128301	0.058097	0.032648	0.032915	0.498893	0.432988	0.307725	0.179678	0.083913	0.044624	0.020294	0.020671	0.548692	0.410608	0.248284	0.131243	0.070678	0.030212	0.015683	0.014043	0.188969	0.153332	0.06564	0.032541	0.012159	-0.00158	-0.00595	0.616672	0.57218	0.481826	0.274266	0.151986	0.072768	0.045134	0.019183	0.235228	0.186423	0.14854	0.1045	0.052137	0.034101	0.030659
501.62	1.12135	0.770882	0.438139	0.225422	0.131208	0.057184	0.032236	0.031222	0.493874	0.43695	0.307539	0.170902	0.086796	0.046909	0.021286	0.020799	0.547786	0.411327	0.247011	0.13153	0.070046	0.034887	0.024085	0.012108	0.196077	0.150277	0.06799	0.035399	0.010688	0.001062	-0.00429	0.615382	0.569634	0.483352	0.277776	0.15106	0.075971	0.040438	0.028239	0.232921	0.182759	0.148557	0.100971	0.05559	0.03354	0.033721
501.82	1.1234	0.777034	0.441353	0.227162	0.118805	0.05598	0.037145	0.035112	0.491963	0.431877	0.308464	0.175133	0.081553	0.044879	0.018617	0.023691	0.548034	0.411569	0.246232	0.137395	0.06562	0.030586	0.016062	0.013623	0.195324	0.151724	0.067509	0.033268	0.012014	-0.00069	-0.00443	0.617533	0.57128	0.484773	0.277772	0.151139	0.076023	0.041947	0.009347	0.236801	0.180208	0.150751	0.10333	0.056942	0.030273	0.02934
502.03	1.12595	0.771558	0.448342	0.229176	0.127429	0.056264	0.029804	0.032982	0.494949	0.430517	0.311535	0.174	0.087759	0.045727	0.020667	0.018636	0.54232	0.416802	0.244593	0.13235	0.067089	0.032936	0.018892	0.014437	0.189641	0.152957	0.065439	0.038552	0.011491	-8.8e-05	-0.00189	0.615228	0.570544	0.486905	0.278048	0.150753	0.076726	0.045492	0.018172	0.232291	0.18098	0.150235	0.09982	0.05614	0.032003	0.030106
502.23	1.12872	0.774143	0.439462	0.226464	0.127	0.060396	0.034465	0.026849	0.492541	0.433073	0.313394	0.172478	0.089177	0.048165	0.020563	0.02168	0.544409	0.411344	0.247615	0.129121	0.073227	0.036113	0.018464	0.016449	0.191608	0.15694	0.067189	0.034008	0.009863	-0.00403	-0.00151	0.618355	0.569672	0.48829	0.280145	0.151664	0.075181	0.04173	0.018322	0.23821	0.180488	0.149871	0.095684	0.054746	0.038438	0.031843
502.43	1.12033	0.771547	0.439554	0.229457	0.128685	0.057259	0.030887	0.030669	0.489532	0.435167	0.309429	0.169815	0.08977	0.044121	0.021645	0.025529	0.547891	0.415666	0.246246	0.132416	0.072818	0.031787	0.017945	0.017643	0.19454	0.152173	0.066392	0.03369	0.007307	0.001476	-0.00432	0.611665	0.569186	0.482466	0.275716	0.15371	0.07765	0.042561	0.01993	0.23704	0.179298	0.151987	0.099021	0.052641	0.031824	0.034307
502.64	1.12741	0.774624	0.440882	0.229469	0.126284	0.059249	0.032681	0.031427	0.49323	0.43257	0.311607	0.17099	0.087435	0.044112	0.021202	0.02496	0.544614	0.411105	0.248184	0.135338	0.07279	0.030538	0.016816	0.011268	0.192102	0.151323	0.069652	0.035033	0.01669	-0.00034	-0.00328	0.615138	0.567142	0.486967	0.276507	0.153404	0.080142	0.041179	0.018246	0.238154	0.182536	0.152809	0.102227	0.055574	0.032667	0.032073
502.82	1.12796	0.772505	0.440083	0.228975	0.125541	0.05847	0.03041	0.032282	0.497621	0.436993	0.310663	0.17333	0.087424	0.045599	0.024617	0.020989	0.546018	0.421478	0.252941	0.129659	0.075491	0.036386	0.018902	0.016748	0.198468	0.155841	0.071653	0.032572	0.012869	-0.00209	-0.00545	0.616892	0.572359	0.480763	0.279017	0.147478	0.076397	0.044725	0.023497	0.238378	0.18213	0.152686	0.099928	0.058988	0.032914	0.030439
503.02	1.12679	0.773568	0.444201	0.232514	0.126407	0.064697	0.034786	0.030634	0.491355	0.43257	0.312454	0.176855	0.087397	0.046853	0.019458	0.020494	0.546008	0.413586	0.247945	0.134042	0.070127	0.033353	0.019267	0.018125	0.195491	0.150219	0.067989	0.035642	0.008754	0.005188	-0.00381	0.617941	0.568194	0.483925	0.276204	0.152913	0.080876	0.047488	0.026776	0.239868	0.181585	0.150381	0.101884	0.05799	0.03369	0.032362
503.23	1.13107	0.778076	0.441097	0.23031	0.119825	0.060575	0.036312	0.031986	0.493803	0.436194	0.313595	0.171141	0.092147	0.051158	0.020651	0.019658	0.54726	0.418155	0.252983	0.133787	0.076031	0.032061	0.019069	0.020196	0.191513	0.15517	0.063606	0.03829	0.008512	-0.00105	-0.00063	0.616926	0.572683	0.490332	0.282214	0.151884	0.079244	0.049195	0.016532	0.240069	0.180265	0.149021	0.100885	0.056824	0.035095	0.031556
503.43	1.13032	0.779233	0.443432	0.231188	0.12261	0.055804	0.032661	0.029633	0.491491	0.435805	0.315577	0.174919	0.091317	0.04511	0.019119	0.024701	0.550586	0.414599	0.248395	0.130726	0.076137	0.033696	0.018999	0.013226	0.197001	0.152882	0.063284	0.037184	0.010176	0.003561	-0.00103	0.614537	0.569973	0.485179	0.279326	0.150517	0.074371	0.041625	0.02829	0.238265	0.180845	0.151521	0.100313	0.054153	0.031176	0.033028
503.63	1.1318	0.779419	0.448868	0.234486	0.125905	0.05921	0.032652	0.033614	0.494523	0.436316	0.309323	0.174977	0.092417	0.051029	0.019012	0.020126	0.54308	0.419093	0.252757	0.135865	0.070877	0.035588	0.016262	0.01485	0.195936	0.152697	0.071117	0.036304	0.011182	-0.00154	-0.00655	0.618844	0.571497	0.484781	0.274214	0.15517	0.078522	0.04305	0.009748	0.23569	0.182164	0.149428	0.099649	0.055429	0.034871	0.02779
503.84	1.12974	0.781009	0.445177	0.230771	0.127286	0.058319	0.033508	0.034281	0.499418	0.435298	0.318496	0.176955	0.092028	0.045776	0.017743	0.016497	0.543872	0.4168	0.25201	0.132334	0.069079	0.035299	0.019262	0.01468	0.195488	0.153864	0.062981	0.034279	0.006644	0.001303	-0.00809	0.61783	0.568044	0.487337	0.284589	0.153862	0.079935	0.04245	0.018084	0.23378	0.180911	0.149178	0.103555	0.05244	0.032496	0.035168
504.02	1.13264	0.779824	0.443393	0.229281	0.12836	0.061427	0.032922	0.032201	0.496685	0.429102	0.313846	0.172196	0.092966	0.045959	0.023314	0.020349	0.545554	0.412938	0.250908	0.13479	0.070826	0.034377	0.017238	0.018308	0.195592	0.154119	0.06962	0.033293	0.009705	-0.00075	-0.00528	0.617513	0.574654	0.492541	0.276934	0.149969	0.076503	0.04301	0.016579	0.233239	0.184161	0.15046	0.105688	0.056332	0.035999	0.028761
504.23	1.13399	0.780096	0.444532	0.229543	0.129894	0.056318	0.034256	0.029649	0.49527	0.435408	0.314651	0.17427	0.089493	0.051913	0.022651	0.024393	0.546907	0.416088	0.25093	0.133405	0.07126	0.034648	0.019126	0.012834	0.19958	0.156213	0.070007	0.038846	0.010104	0.004116	-0.00273	0.613005	0.572287	0.48741	0.278596	0.151497	0.074053	0.043753	0.026697	0.234108	0.185163	0.151598	0.103655	0.055951	0.034568	0.029691
504.41	1.13133	0.785326	0.446886	0.232723	0.1315	0.06229	0.035102	0.031255	0.493092	0.434666	0.314391	0.180846	0.088306	0.04654	0.022358	0.023816	0.546055	0.41744	0.251213	0.135407	0.071424	0.034304	0.021657	0.016431	0.196271	0.1543	0.070217	0.039039	0.008606	0.004272	-0.00195	0.616643	0.5724	0.488336	0.279809	0.148834	0.075281	0.046055	0.008324	0.237669	0.183335	0.148694	0.098263	0.054801	0.036065	0.034031
504.62	1.1315	0.781526	0.444085	0.232143	0.126626	0.060528	0.034952	0.032091	0.488659	0.437166	0.317985	0.172848	0.091275	0.045217	0.020852	0.020456	0.55009	0.416609	0.250238	0.137188	0.068185	0.0336	0.01723	0.015109	0.197976	0.149388	0.069275	0.039423	0.008254	0.000776	-0.00368	0.619968	0.57536	0.488215	0.280423	0.152976	0.072639	0.043491	0.027074	0.236732	0.184195	0.152817	0.103023	0.054329	0.033162	0.030529
504.82	1.1334	0.786454	0.450283	0.234562	0.131428	0.057318	0.030532	0.035806	0.49268	0.438886	0.313915	0.173236	0.091726	0.04484	0.02016	0.023264	0.549718	0.415413	0.250525	0.13712	0.072101	0.034458	0.018731	0.015166	0.201234	0.151838	0.067202	0.036871	0.009949	-0.00058	-0.00611	0.618397	0.574904	0.491417	0.283154	0.15413	0.077419	0.043453	0.018339	0.233429	0.181301	0.152249	0.098459	0.053145	0.033523	0.030496
505.02	1.12956	0.784719	0.448135	0.230193	0.128658	0.064028	0.036748	0.031278	0.494109	0.437588	0.314241	0.177488	0.09104	0.047009	0.022595	0.027583	0.553083	0.416743	0.255072	0.138494	0.072779	0.036905	0.015287	0.017274	0.196647	0.154191	0.07387	0.033373	0.013755	-0.00246	-0.00526	0.615205	0.574751	0.490452	0.281582	0.15307	0.076267	0.044742	0.024737	0.23274	0.182457	0.152775	0.103206	0.05292	0.034523	0.028105
505.22	1.1356	0.785269	0.448499	0.234459	0.130755	0.058115	0.033931	0.03047	0.494561	0.434087	0.317807	0.174118	0.091846	0.042976	0.022908	0.024544	0.550531	0.421616	0.249616	0.135306	0.072696	0.030944	0.020494	0.01641	0.196939	0.151922	0.066439	0.038735	0.012166	0.005662	-0.00229	0.618519	0.571228	0.487549	0.280369	0.154529	0.080658	0.044502	0.015324	0.23565	0.18448	0.151065	0.105314	0.056397	0.038044	0.029843
505.43	1.13189	0.784448	0.448932	0.23107	0.129651	0.054892	0.03511	0.033153	0.492738	0.44158	0.318382	0.176056	0.085966	0.053938	0.01988	0.020661	0.549995	0.422283	0.253153	0.136947	0.075838	0.034629	0.021069	0.016667	0.194064	0.150626	0.069939	0.035698	0.008102	0.002338	-0.00634	0.613467	0.574436	0.489984	0.277828	0.154045	0.080351	0.046052	0.014332	0.233401	0.181486	0.152859	0.099929	0.055423	0.033592	0.030017
505.61	1.13963	0.786301	0.448027	0.233627	0.128073	0.062442	0.034739	0.033199	0.495385	0.438158	0.321443	0.172594	0.087557	0.045995	0.021694	0.019732	0.5501	0.420807	0.253585	0.135747	0.071085	0.029376	0.017345	0.015235	0.199348	0.153275	0.069996	0.038302	0.011581	0.000545	-0.00128	0.618731	0.575911	0.490738	0.283542	0.153694	0.079642	0.045103	0.029233	0.235549	0.179918	0.151302	0.102077	0.053899	0.035951	0.029288
505.82	1.13381	0.78995	0.448308	0.23492	0.128713	0.061853	0.034812	0.033063	0.495431	0.439333	0.319675	0.172109	0.089625	0.044981	0.017991	0.025582	0.553602	0.418046	0.252606	0.132164	0.071055	0.032689	0.017678	0.018091	0.193973	0.151888	0.071382	0.039239	0.012138	0.002983	-0.00575	0.619667	0.571608	0.492691	0.283131	0.156056	0.080964	0.046812	0.010799	0.234528	0.181038	0.15228	0.101696	0.059168	0.032363	0.02838
506.02	1.13979	0.786975	0.456384	0.23478	0.126301	0.054437	0.03418	0.032622	0.496288	0.441969	0.31605	0.173967	0.088706	0.048788	0.018878	0.025266	0.547855	0.420436	0.251589	0.13502	0.070982	0.030602	0.015742	0.017617	0.193426	0.152374	0.071223	0.039737	0.012326	0.002661	-0.00423	0.612383	0.575058	0.490002	0.283346	0.151482	0.07839	0.045497	0.013461	0.237435	0.18121	0.150761	0.102058	0.057195	0.034329	0.029373
506.21	1.13576	0.793697	0.452646	0.236425	0.130767	0.06117	0.032343	0.030055	0.49368	0.439876	0.321156	0.174338	0.087736	0.045252	0.020561	0.023838	0.55383	0.425211	0.254362	0.138213	0.075351	0.03153	0.018841	0.012576	0.197142	0.154565	0.071348	0.039583	0.012137	0.001098	-0.001	0.620053	0.575816	0.49064	0.279856	0.153883	0.077672	0.044245	0.023322	0.232969	0.181579	0.15277	0.107407	0.053594	0.036556	0.03237
506.43	1.13782	0.79152	0.451204	0.234186	0.129106	0.062001	0.040578	0.026273	0.495286	0.442036	0.319585	0.1762	0.091989	0.043691	0.020794	0.026371	0.555605	0.419443	0.251061	0.137374	0.076596	0.036663	0.020104	0.011311	0.197064	0.157506	0.074132	0.035027	0.0092	-0.00155	-0.00485	0.616255	0.57164	0.487297	0.280626	0.153777	0.081033	0.048465	0.024347	0.231639	0.182966	0.153327	0.101675	0.056134	0.038638	0.034943
506.63	1.1351	0.790553	0.452118	0.236043	0.13134	0.063575	0.033711	0.032303	0.496303	0.438629	0.321826	0.174804	0.091589	0.051416	0.023825	0.024677	0.551277	0.42518	0.253036	0.139279	0.071891	0.033891	0.019678	0.007241	0.194984	0.154599	0.070485	0.038379	0.013883	0.002231	-0.00411	0.621802	0.571681	0.490998	0.284984	0.159561	0.077534	0.044197	0.014263	0.235985	0.185297	0.154462	0.100046	0.058373	0.037743	0.031501
506.83	1.13907	0.793784	0.45233	0.235921	0.127487	0.062321	0.035922	0.030602	0.495054	0.442398	0.318174	0.180636	0.093088	0.045604	0.022983	0.018943	0.551052	0.423305	0.251657	0.136712	0.071851	0.03374	0.020171	0.019394	0.195799	0.155852	0.067209	0.038397	0.01031	0.001491	-0.00286	0.623066	0.573254	0.492383	0.28221	0.15503	0.081526	0.043779	0.018652	0.236677	0.180673	0.151671	0.10143	0.054789	0.035833	0.028082
507.02	1.13947	0.788143	0.453442	0.231178	0.134381	0.063118	0.03269	0.031825	0.499917	0.436669	0.3187	0.178053	0.088497	0.049949	0.021683	0.026745	0.556005	0.421677	0.256048	0.139646	0.073625	0.035924	0.02188	0.018778	0.19572	0.153199	0.061972	0.040704	0.007264	0.002156	-0.00354	0.620748	0.571921	0.49264	0.287504	0.156137	0.080613	0.044489	0.015297	0.234254	0.184208	0.149845	0.1023	0.057092	0.032371	0.028822
507.22	1.14418	0.793458	0.456729	0.231384	0.131179	0.062487	0.032177	0.027294	0.496976	0.438684	0.322302	0.181457	0.093957	0.051733	0.022246	0.020972	0.548834	0.422948	0.25336	0.137282	0.072749	0.034693	0.017203	0.016646	0.198158	0.157348	0.069673	0.038364	0.008819	0.000258	-0.00661	0.61649	0.573967	0.492205	0.281522	0.155067	0.075906	0.04335	0.013307	0.234543	0.181114	0.151456	0.105204	0.055033	0.036198	0.030824
507.41	1.14462	0.795486	0.45408	0.238705	0.128797	0.059313	0.034623	0.030041	0.494039	0.441608	0.322386	0.175664	0.092929	0.054279	0.020259	0.024575	0.555013	0.422267	0.255009	0.133272	0.074911	0.033901	0.018919	0.01537	0.194986	0.158291	0.073354	0.03466	0.012279	-0.00303	-0.00515	0.620478	0.575118	0.492086	0.282318	0.154691	0.079572	0.046242	0.012346	0.234633	0.180192	0.155574	0.098939	0.05346	0.038345	0.027694
507.63	1.13915	0.796031	0.457414	0.236856	0.131213	0.065105	0.034984	0.03312	0.495133	0.440473	0.318265	0.179941	0.086938	0.050831	0.019739	0.02562	0.554297	0.426881	0.251773	0.138742	0.06991	0.031252	0.01758	0.015532	0.198001	0.153249	0.071447	0.037963	0.011645	0.000499	-0.0029	0.614654	0.574299	0.491376	0.285527	0.160776	0.077823	0.043259	0.027304	0.231337	0.182498	0.151292	0.102876	0.059064	0.034835	0.029425
507.83	1.14254	0.79645	0.456198	0.236533	0.126993	0.061198	0.037006	0.033273	0.490924	0.438315	0.322014	0.172569	0.092208	0.047846	0.020908	0.019824	0.55252	0.423586	0.253675	0.134365	0.07573	0.033114	0.016339	0.018535	0.196667	0.152838	0.071404	0.040276	0.01254	0.002417	-0.00426	0.622387	0.574509	0.493081	0.282169	0.153275	0.079394	0.044983	0.017264	0.236163	0.179901	0.153993	0.100399	0.059136	0.039257	0.034419
508.02	1.14106	0.794542	0.45579	0.239206	0.131569	0.0625	0.031128	0.034279	0.497721	0.443853	0.319193	0.176848	0.092179	0.046619	0.021938	0.020259	0.549824	0.426383	0.258354	0.136854	0.068757	0.032687	0.021305	0.019366	0.195857	0.155138	0.075014	0.035813	0.010174	-0.00106	-0.00508	0.614301	0.576535	0.490072	0.286658	0.157179	0.079269	0.041946	0.010084	0.233276	0.182259	0.151248	0.105421	0.056758	0.033411	0.029856
508.22	1.13907	0.800016	0.455472	0.243099	0.127385	0.059717	0.038327	0.03485	0.491809	0.438167	0.315357	0.179178	0.092176	0.0467	0.019803	0.026269	0.554008	0.424693	0.253454	0.140671	0.073347	0.03296	0.019296	0.015063	0.199341	0.154165	0.069647	0.038197	0.011527	0.002428	-0.00454	0.618432	0.580142	0.497091	0.286476	0.157902	0.080578	0.045555	0.021101	0.235512	0.18523	0.153389	0.101891	0.054078	0.035807	0.027589
508.42	1.14474	0.799524	0.461019	0.239068	0.130196	0.068236	0.029746	0.030585	0.495611	0.439729	0.323758	0.178052	0.093827	0.047612	0.02492	0.025635	0.556456	0.421538	0.258665	0.138439	0.075502	0.030353	0.018322	0.017434	0.200654	0.156203	0.07652	0.041821	0.010946	0.002577	-0.00113	0.614524	0.575013	0.492915	0.286487	0.156212	0.081592	0.048483	0.028465	0.231689	0.182616	0.150929	0.101661	0.058089	0.035703	0.029784
508.61	1.14618	0.80391	0.464244	0.237987	0.134686	0.06057	0.035681	0.024687	0.496203	0.435725	0.322218	0.184452	0.091387	0.046202	0.022909	0.019859	0.556743	0.42273	0.256358	0.135211	0.080737	0.036906	0.015776	0.017017	0.193619	0.156071	0.070528	0.035937	0.008893	0.002896	-0.00248	0.618201	0.573349	0.496914	0.286328	0.156344	0.082061	0.043623	0.019497	0.23898	0.185254	0.153484	0.104305	0.059535	0.032583	0.027334
508.83	1.15171	0.801423	0.457505	0.239771	0.132115	0.064036	0.037346	0.030221	0.497731	0.440398	0.324459	0.182613	0.089229	0.048154	0.020804	0.021639	0.549456	0.425584	0.2541	0.136617	0.069959	0.035119	0.022348	0.013132	0.196363	0.155612	0.070004	0.037521	0.011852	-0.00051	0.000234	0.618177	0.57263	0.493739	0.286515	0.15715	0.082808	0.043972	0.019167	0.235699	0.186027	0.152006	0.101932	0.058268	0.036994	0.022926
509.02	1.14415	0.803831	0.460903	0.237435	0.131977	0.061322	0.033638	0.03213	0.498983	0.440948	0.322133	0.180286	0.09345	0.045198	0.022778	0.022614	0.552976	0.422208	0.252354	0.136759	0.069243	0.030981	0.018652	0.016069	0.195692	0.154359	0.07268	0.03953	0.01198	0.002356	-0.00549	0.624109	0.576915	0.496233	0.284426	0.152493	0.079148	0.043934	0.018819	0.234655	0.182378	0.15297	0.101226	0.05565	0.033794	0.035906
509.23	1.14731	0.806283	0.46532	0.238366	0.13601	0.06758	0.035716	0.032945	0.496805	0.440592	0.320775	0.178801	0.09206	0.047292	0.021555	0.021727	0.55605	0.42762	0.258819	0.138507	0.071161	0.033432	0.016872	0.016719	0.199494	0.153464	0.070936	0.038458	0.00863	0.002148	-0.00104	0.617166	0.576377	0.492071	0.285127	0.157211	0.085587	0.044716	0.030236	0.236358	0.185419	0.154393	0.102661	0.058823	0.036613	0.027557
509.42	1.14916	0.804881	0.461712	0.240054	0.129273	0.061775	0.036715	0.029599	0.494981	0.441779	0.322294	0.179076	0.090989	0.051387	0.02378	0.024371	0.552637	0.423607	0.256133	0.135054	0.075979	0.032514	0.023473	0.02128	0.198526	0.157707	0.074209	0.038144	0.011598	0.001138	-0.00484	0.622075	0.576003	0.494031	0.288479	0.155936	0.081816	0.048531	0.033133	0.235017	0.182704	0.152965	0.102636	0.057337	0.037058	0.035891
509.62	1.14888	0.805498	0.462762	0.242238	0.13494	0.058946	0.035014	0.027532	0.496219	0.43989	0.328902	0.181569	0.090627	0.048795	0.023068	0.022087	0.556787	0.428669	0.258954	0.135264	0.075001	0.032721	0.019328	0.014461	0.196749	0.158274	0.070481	0.033293	0.012079	0.000837	0.001092	0.623645	0.575341	0.498027	0.288022	0.153348	0.080815	0.044966	0.03399	0.239735	0.183139	0.153985	0.103216	0.054388	0.037322	0.026675
509.83	1.14871	0.805659	0.457606	0.240584	0.129047	0.062548	0.035586	0.030992	0.49443	0.439585	0.32431	0.180401	0.090553	0.051483	0.025191	0.025227	0.557611	0.423746	0.260113	0.137923	0.070511	0.034973	0.017955	0.013796	0.199027	0.155304	0.078725	0.034423	0.01487	0.00096	-0.00492	0.61818	0.573165	0.496482	0.289094	0.154196	0.082368	0.049479	0.017288	0.233746	0.183897	0.15405	0.1026	0.052034	0.036156	0.030549
510.03	1.14961	0.805673	0.463545	0.242963	0.131267	0.064318	0.035113	0.037039	0.495015	0.440761	0.322334	0.185285	0.091564	0.050478	0.022434	0.026973	0.55197	0.430413	0.258927	0.138862	0.079782	0.032548	0.019625	0.016536	0.198632	0.160365	0.070196	0.039428	0.011087	0.004049	-0.00304	0.618954	0.577605	0.493898	0.288042	0.158598	0.078973	0.045856	0.034987	0.230007	0.185149	0.152313	0.107519	0.058745	0.034476	0.025774
510.23	1.14909	0.808392	0.466618	0.242275	0.129864	0.063243	0.034554	0.031223	0.496276	0.440047	0.323312	0.179025	0.094983	0.049833	0.02392	0.020439	0.549735	0.422909	0.256907	0.135422	0.075168	0.030369	0.019006	0.016522	0.200913	0.158337	0.075067	0.03895	0.014705	-0.00093	-0.00226	0.61704	0.579169	0.494914	0.286811	0.159569	0.082802	0.047767	0.027798	0.239087	0.184406	0.151437	0.10716	0.056061	0.037565	0.031122
510.42	1.15093	0.805665	0.462108	0.2424	0.134055	0.064422	0.036264	0.031875	0.496127	0.43614	0.32155	0.182959	0.097276	0.047291	0.023084	0.023849	0.559813	0.424513	0.256091	0.135146	0.082421	0.03275	0.019529	0.014611	0.196626	0.156498	0.074191	0.038655	0.014162	0.001474	-0.00246	0.619388	0.578311	0.492743	0.293113	0.151887	0.081421	0.047098	0.028815	0.237472	0.183585	0.157646	0.107469	0.056717	0.036174	0.027459
510.62	1.14805	0.808804	0.463531	0.239462	0.135139	0.063233	0.037194	0.029742	0.497871	0.433953	0.32307	0.181767	0.092273	0.048247	0.021904	0.0225	0.554248	0.428274	0.260802	0.137222	0.074941	0.032982	0.020094	0.015651	0.19556	0.162144	0.068527	0.03721	0.011358	-0.00126	-0.00368	0.622413	0.577729	0.493553	0.288766	0.157273	0.081487	0.045754	0.032704	0.234179	0.183872	0.155241	0.098518	0.055163	0.033035	0.028195
510.83	1.15108	0.813401	0.46358	0.24425	0.129482	0.061781	0.035531	0.030107	0.497291	0.439552	0.323587	0.184107	0.096195	0.051226	0.022682	0.02146	0.55674	0.427937	0.255619	0.142644	0.074141	0.033149	0.020376	0.014164	0.200099	0.154985	0.073975	0.039237	0.013329	0.001914	-0.0021	0.617692	0.577639	0.498142	0.287304	0.156253	0.082022	0.046984	0.025694	0.237786	0.186744	0.159822	0.109358	0.05421	0.033985	0.029361
511.03	1.14977	0.812754	0.461796	0.244282	0.135958	0.060974	0.034694	0.032755	0.501347	0.440953	0.323442	0.180949	0.092178	0.053452	0.023376	0.022968	0.557133	0.4252	0.261943	0.139738	0.077069	0.032982	0.019751	0.018616	0.200138	0.162355	0.076267	0.035722	0.009124	0.004043	-0.00349	0.620088	0.573505	0.496947	0.28952	0.160384	0.083811	0.048279	0.011581	0.237378	0.180377	0.154253	0.099648	0.059201	0.037466	0.028924
511.21	1.15252	0.813732	0.47052	0.240189	0.131648	0.061535	0.037444	0.03894	0.494966	0.439624	0.327762	0.17953	0.092969	0.050184	0.025056	0.02168	0.556361	0.433556	0.265753	0.139388	0.076618	0.035664	0.017136	0.011796	0.197499	0.160021	0.070537	0.037423	0.014104	0.006255	-0.00042	0.620034	0.574377	0.497378	0.289045	0.158136	0.08022	0.040403	0.012202	0.235864	0.185891	0.153378	0.103116	0.055727	0.034744	0.029394
511.45	1.15355	0.812252	0.463111	0.24839	0.13371	0.068007	0.032284	0.034176	0.498274	0.438981	0.327654	0.184685	0.093345	0.048293	0.024675	0.023677	0.554533	0.430837	0.259796	0.140124	0.073625	0.030579	0.019723	0.014971	0.203705	0.15954	0.070749	0.036983	0.012113	-0.00156	-0.00342	0.61939	0.577183	0.494006	0.289072	0.15607	0.081339	0.043828	0.007548	0.235589	0.185655	0.154532	0.103889	0.057585	0.037474	0.035625
511.62	1.15476	0.815421	0.468742	0.238973	0.127476	0.061923	0.034022	0.030791	0.493457	0.446104	0.321284	0.188205	0.091428	0.053787	0.023158	0.022654	0.556351	0.431383	0.26163	0.139464	0.074585	0.035925	0.020259	0.014181	0.196387	0.156735	0.070656	0.037019	0.010683	-0.00025	-0.00673	0.614658	0.578069	0.495028	0.291063	0.158613	0.081375	0.047353	0.020693	0.236381	0.182207	0.157181	0.106064	0.057058	0.037042	0.029297
511.81	1.15774	0.812213	0.467027	0.250786	0.134879	0.061173	0.034938	0.029405	0.499965	0.441828	0.326947	0.187652	0.091085	0.04461	0.025947	0.025288	0.556382	0.427823	0.26425	0.139966	0.07579	0.032757	0.017922	0.012089	0.198307	0.157484	0.071502	0.040711	0.017112	0.002414	-0.0026	0.619737	0.575249	0.497656	0.283652	0.157217	0.083565	0.045278	0.026514	0.236482	0.183844	0.156023	0.103113	0.055276	0.034579	0.032306
512.03	1.15323	0.812028	0.469229	0.246938	0.133096	0.066155	0.035987	0.032165	0.499458	0.445883	0.325117	0.18616	0.096391	0.052908	0.021167	0.023948	0.56263	0.434504	0.263175	0.140827	0.078383	0.035674	0.020428	0.016403	0.199512	0.15852	0.06862	0.03791	0.008237	0.005217	-0.00397	0.621566	0.579567	0.498986	0.289091	0.161297	0.082034	0.043915	0.016362	0.232666	0.185173	0.155303	0.104566	0.058873	0.036381	0.028423
512.23	1.16074	0.812543	0.469996	0.247103	0.134259	0.059512	0.037239	0.031027	0.495279	0.4396	0.321914	0.182086	0.095772	0.048488	0.021594	0.023984	0.561412	0.433517	0.262438	0.140248	0.072712	0.036609	0.018265	0.014786	0.198054	0.164971	0.069992	0.038052	0.014621	0.002533	-0.0048	0.619501	0.578209	0.496189	0.287389	0.16396	0.081157	0.045402	0.025492	0.232575	0.178858	0.153606	0.106605	0.056061	0.040081	0.029183
512.42	1.15833	0.818079	0.473076	0.246025	0.13356	0.062572	0.041291	0.03284	0.499044	0.44164	0.323783	0.184818	0.09526	0.048608	0.022734	0.024773	0.560783	0.431223	0.259252	0.1376	0.079991	0.032789	0.017171	0.016407	0.196187	0.153759	0.07279	0.042423	0.011755	0.003993	-0.00368	0.621857	0.58183	0.500878	0.290461	0.157875	0.082001	0.049076	0.019733	0.238774	0.185687	0.157904	0.104908	0.058634	0.038054	0.032361
512.63	1.16025	0.821329	0.469244	0.245739	0.136859	0.06342	0.030873	0.031781	0.50088	0.444516	0.327264	0.18658	0.093171	0.047098	0.021483	0.026873	0.558996	0.432632	0.263651	0.139448	0.077278	0.035809	0.01867	0.018916	0.201172	0.158957	0.070604	0.040983	0.007425	0.00303	-0.00139	0.619723	0.580585	0.499347	0.286679	0.160507	0.082481	0.046662	0.028937	0.23562	0.185739	0.159886	0.104858	0.060892	0.03791	0.030308
512.82	1.16186	0.820482	0.466523	0.2443	0.130988	0.065032	0.036411	0.032895	0.495409	0.442411	0.328378	0.185093	0.094037	0.052942	0.021898	0.021363	0.561698	0.430059	0.258829	0.141425	0.074183	0.03582	0.019391	0.014374	0.199995	0.159532	0.073157	0.040038	0.010758	0.004838	-0.00493	0.623953	0.579642	0.498572	0.292316	0.159306	0.087488	0.048492	0.014458	0.234282	0.183593	0.152572	0.105835	0.055226	0.037941	0.033318
513.01	1.1584	0.815187	0.475003	0.24447	0.132609	0.064931	0.036297	0.035107	0.50084	0.444668	0.32656	0.185571	0.095189	0.049355	0.020179	0.022609	0.557795	0.434636	0.261468	0.14144	0.075512	0.036257	0.025979	0.016892	0.199301	0.162139	0.074695	0.041101	0.011823	0.003556	-0.00785	0.620318	0.57821	0.496676	0.287019	0.159571	0.079989	0.045967	0.018629	0.23507	0.188225	0.155657	0.106814	0.055372	0.036062	0.033385
513.23	1.16039	0.819184	0.472556	0.246664	0.140122	0.066599	0.034866	0.030036	0.494438	0.439227	0.331992	0.187512	0.0947	0.051728	0.023893	0.024623	0.557841	0.429987	0.257851	0.137214	0.078668	0.034264	0.017764	0.015007	0.197307	0.159702	0.077833	0.041951	0.013357	9.39e-05	-0.00166	0.619599	0.579095	0.500253	0.291029	0.156858	0.083258	0.046909	0.028778	0.234626	0.185448	0.158325	0.104698	0.06	0.034637	0.030214
513.43	1.15943	0.821411	0.469781	0.24528	0.13859	0.068436	0.040297	0.032815	0.50187	0.441265	0.326615	0.184276	0.093355	0.047747	0.02276	0.024629	0.560066	0.432676	0.261787	0.136677	0.080756	0.034711	0.018644	0.017399	0.20193	0.162863	0.071207	0.045758	0.012331	0.005252	-0.00287	0.618809	0.579598	0.500434	0.295974	0.158372	0.082745	0.050536	0.024273	0.238308	0.183747	0.155987	0.107046	0.056741	0.036628	0.037107
513.62	1.1597	0.821326	0.475068	0.249227	0.135319	0.06355	0.035873	0.031363	0.498552	0.443253	0.32872	0.184288	0.09597	0.046261	0.020918	0.021033	0.562413	0.432762	0.262037	0.138959	0.077951	0.037993	0.018667	0.012871	0.202313	0.157789	0.074483	0.039077	0.01305	-0.00162	-0.00571	0.62278	0.577334	0.501415	0.29174	0.160231	0.082069	0.048857	0.008037	0.236124	0.183191	0.150319	0.102617	0.05865	0.035991	0.031446
513.82	1.16015	0.824455	0.474125	0.247231	0.140088	0.065487	0.032992	0.032385	0.497349	0.445253	0.330761	0.185429	0.09042	0.05157	0.023294	0.025236	0.560537	0.434209	0.264894	0.14317	0.078527	0.035023	0.024275	0.009447	0.203458	0.155902	0.074418	0.041278	0.013372	0.003037	-0.00456	0.624017	0.578151	0.499516	0.291422	0.158285	0.08025	0.049821	0.020693	0.236163	0.184458	0.15444	0.104082	0.053968	0.038515	0.031391
514.02	1.16345	0.823667	0.47656	0.25052	0.134341	0.066292	0.041726	0.033317	0.49552	0.439957	0.33336	0.187645	0.097487	0.055453	0.021723	0.024127	0.562434	0.435451	0.261052	0.141578	0.078173	0.0358	0.020294	0.015394	0.199589	0.157866	0.070334	0.040831	0.013707	0.005319	-0.00785	0.621973	0.579117	0.5023	0.293928	0.158905	0.083799	0.046302	0.026401	0.231212	0.181527	0.154313	0.103599	0.056175	0.039312	0.03378
514.22	1.16222	0.825853	0.475192	0.249529	0.134464	0.066531	0.038524	0.032075	0.498868	0.442758	0.330407	0.185453	0.097463	0.054045	0.021378	0.026728	0.561062	0.432202	0.265016	0.141711	0.076508	0.036675	0.019222	0.01858	0.20107	0.157414	0.073339	0.041931	0.014244	0.006406	-0.00333	0.618492	0.577501	0.500703	0.292412	0.162168	0.084025	0.046863	0.008609	0.234333	0.1828	0.153703	0.10171	0.058424	0.034091	0.033663
514.41	1.1601	0.823648	0.47414	0.244697	0.134088	0.066196	0.038583	0.034711	0.499661	0.442912	0.330058	0.185633	0.096607	0.046866	0.023973	0.020212	0.560772	0.435703	0.264322	0.142912	0.077752	0.036981	0.021374	0.016819	0.202093	0.160682	0.070916	0.040521	0.014409	0.003109	-0.0047	0.620406	0.576724	0.499802	0.290018	0.160247	0.083884	0.044507	0.018973	0.237655	0.185894	0.155829	0.102654	0.058952	0.037536	0.033265
514.61	1.1623	0.827146	0.47378	0.248187	0.136042	0.0686	0.039205	0.029342	0.500266	0.444796	0.328636	0.184112	0.098414	0.052686	0.026043	0.024569	0.562365	0.434878	0.264762	0.145348	0.077295	0.031676	0.02078	0.013176	0.201648	0.159117	0.074957	0.036285	0.013181	0.002084	-0.00486	0.621547	0.579195	0.498058	0.293604	0.159362	0.081289	0.048655	0.029365	0.238435	0.185143	0.152673	0.107592	0.057569	0.039454	0.033378
514.83	1.16672	0.828879	0.473101	0.246035	0.133948	0.069002	0.036281	0.031486	0.502199	0.446528	0.332659	0.188518	0.09989	0.049656	0.022568	0.024289	0.564837	0.43711	0.261752	0.141416	0.075755	0.035545	0.019838	0.018778	0.200128	0.156714	0.075805	0.040386	0.012223	0.003399	-0.00289	0.623296	0.576867	0.497959	0.292343	0.158101	0.087194	0.046549	0.028427	0.233889	0.188003	0.157265	0.108172	0.061518	0.034448	0.030067
515.02	1.1626	0.826385	0.476941	0.247401	0.130886	0.060089	0.037149	0.032031	0.499778	0.442989	0.326529	0.186214	0.095009	0.050669	0.0235	0.022269	0.561769	0.434117	0.264003	0.140491	0.075081	0.034099	0.019983	0.011959	0.199583	0.160233	0.073912	0.038077	0.012185	0.002663	-0.00896	0.622507	0.585067	0.497358	0.292786	0.161912	0.080629	0.046239	0.028922	0.23487	0.182981	0.155422	0.110612	0.056389	0.035421	0.030318
515.22	1.16378	0.83365	0.478085	0.247612	0.136961	0.068974	0.036934	0.03495	0.501704	0.44237	0.328532	0.184823	0.091008	0.050414	0.026185	0.02263	0.560596	0.437	0.266042	0.141139	0.077276	0.034658	0.016049	0.018232	0.197215	0.164357	0.072359	0.041863	0.017966	0.004014	-0.00041	0.624331	0.575511	0.505797	0.294116	0.158569	0.081081	0.047897	0.029	0.234656	0.184979	0.155114	0.096996	0.059104	0.040011	0.034444
515.43	1.16657	0.829948	0.479802	0.247127	0.137682	0.066685	0.038565	0.033068	0.496112	0.444364	0.334436	0.187093	0.09613	0.048791	0.020606	0.023216	0.558176	0.433644	0.262843	0.13911	0.080778	0.036208	0.016918	0.010565	0.198075	0.15944	0.074933	0.039521	0.015448	0.002014	-0.00189	0.620279	0.573535	0.499149	0.289523	0.15969	0.085472	0.045953	0.024156	0.236754	0.18091	0.155905	0.108833	0.059412	0.038772	0.032728
515.63	1.16463	0.826476	0.478294	0.247799	0.138211	0.067175	0.035023	0.035348	0.495701	0.447343	0.331421	0.189085	0.096535	0.047093	0.020961	0.023199	0.560282	0.437263	0.268522	0.141057	0.075526	0.033519	0.022535	0.014184	0.197371	0.161649	0.0742	0.040103	0.009909	0.002996	-0.00618	0.618915	0.583547	0.496754	0.298099	0.159566	0.087179	0.04865	0.024291	0.237774	0.185325	0.154181	0.107692	0.058395	0.037782	0.030979
515.83	1.16687	0.828053	0.482199	0.255306	0.138736	0.068559	0.037106	0.033087	0.495644	0.445449	0.329842	0.193158	0.100766	0.048254	0.021195	0.02461	0.562836	0.437784	0.269412	0.147342	0.078292	0.036264	0.021082	0.012927	0.201172	0.159473	0.075237	0.042103	0.014608	0.003962	-0.00368	0.622851	0.579049	0.498953	0.292065	0.159895	0.079778	0.051455	0.018592	0.237517	0.185947	0.155037	0.104349	0.064034	0.036911	0.035974
516.02	1.1657	0.831518	0.483939	0.25278	0.138779	0.064578	0.034091	0.033747	0.497882	0.447342	0.332427	0.184963	0.093766	0.051483	0.023257	0.023519	0.566127	0.439762	0.265681	0.137678	0.073258	0.035781	0.019356	0.013048	0.200568	0.162001	0.074964	0.038093	0.012056	0.000323	-0.00271	0.619833	0.577689	0.505636	0.294257	0.160873	0.085531	0.05011	0.019811	0.23666	0.183725	0.157085	0.109116	0.056821	0.037328	0.027906
516.22	1.16789	0.832502	0.483967	0.248247	0.137826	0.065058	0.0385	0.028378	0.499914	0.443753	0.334559	0.186749	0.098545	0.053925	0.027058	0.027133	0.561951	0.435176	0.26612	0.14224	0.078547	0.037484	0.022164	0.017814	0.202774	0.163215	0.075865	0.039855	0.012974	0.001543	-0.00551	0.617717	0.582496	0.5023	0.291401	0.159623	0.086002	0.045815	0.008893	0.234627	0.18417	0.156921	0.106595	0.058861	0.04085	0.029584
516.43	1.16806	0.834269	0.478074	0.249353	0.140802	0.06666	0.036296	0.030563	0.499289	0.44097	0.337443	0.187016	0.096178	0.052873	0.023757	0.021672	0.560836	0.434888	0.270784	0.145453	0.078531	0.038848	0.023406	0.008816	0.197632	0.158193	0.075022	0.037853	0.014111	-0.0006	-0.00552	0.623794	0.576553	0.499288	0.295249	0.162454	0.081759	0.049041	0.021932	0.237072	0.180079	0.155598	0.10723	0.054922	0.038479	0.027597
516.63	1.16661	0.830956	0.480559	0.252071	0.140116	0.066434	0.037478	0.030718	0.4999	0.44304	0.333842	0.186193	0.098503	0.054103	0.022495	0.021245	0.559401	0.439262	0.266964	0.145036	0.080909	0.034859	0.018103	0.01044	0.200419	0.159797	0.072375	0.042412	0.014122	0.004861	-0.00411	0.622193	0.574707	0.502862	0.294053	0.160117	0.082013	0.047137	0.021062	0.237395	0.184985	0.155928	0.106973	0.061783	0.03598	0.032923
516.83	1.16974	0.833111	0.480208	0.250077	0.133292	0.065945	0.035203	0.034636	0.504201	0.447229	0.334061	0.189972	0.093585	0.05154	0.02191	0.023855	0.563975	0.440625	0.267229	0.147106	0.074751	0.033235	0.022245	0.012926	0.204413	0.157748	0.074501	0.044695	0.012936	1.46e-05	-0.00733	0.621875	0.578554	0.500849	0.297206	0.161706	0.087031	0.047412	0.015281	0.237074	0.182399	0.153839	0.106517	0.057442	0.034126	0.034505
517.03	1.17196	0.839516	0.483622	0.248744	0.138525	0.064284	0.036249	0.029088	0.504029	0.447595	0.33506	0.189785	0.096475	0.049417	0.021319	0.020247	0.561587	0.440103	0.270453	0.14306	0.077933	0.032141	0.01627	0.019101	0.201593	0.161142	0.073692	0.042124	0.011332	0.006924	-0.00662	0.619733	0.580242	0.502675	0.294699	0.163633	0.088831	0.049264	0.026496	0.234736	0.184231	0.159394	0.104923	0.06083	0.03847	0.034399
517.22	1.17028	0.835857	0.480609	0.257521	0.137027	0.069047	0.038294	0.028738	0.500538	0.445253	0.336521	0.19208	0.096366	0.052579	0.026491	0.015517	0.565005	0.44119	0.27003	0.139687	0.083155	0.035854	0.020752	0.013337	0.19575	0.166994	0.075698	0.040741	0.011243	0.006909	-0.00745	0.620763	0.580799	0.506169	0.299779	0.167392	0.085345	0.050818	0.0303	0.235262	0.185757	0.15279	0.105414	0.057445	0.032671	0.030276
517.42	1.16922	0.834854	0.485297	0.253444	0.136792	0.061678	0.031678	0.028662	0.497815	0.443067	0.332842	0.193964	0.094709	0.048154	0.022354	0.024307	0.562079	0.435054	0.26744	0.14482	0.079668	0.034197	0.019029	0.014512	0.199792	0.160925	0.076839	0.043184	0.012213	0.001879	-0.00375	0.626889	0.57972	0.503014	0.300133	0.166883	0.081454	0.050118	0.021833	0.239523	0.186305	0.157993	0.107569	0.054176	0.041478	0.033497
517.63	1.16996	0.83647	0.482118	0.24774	0.138523	0.066531	0.04	0.033918	0.5017	0.444272	0.333127	0.189479	0.098985	0.049693	0.023306	0.023465	0.564866	0.437394	0.269641	0.143189	0.075771	0.033382	0.018664	0.015776	0.195423	0.15964	0.075923	0.04369	0.01188	0.005948	-0.00236	0.619609	0.580311	0.503641	0.296899	0.167673	0.083922	0.047202	0.018886	0.238556	0.181528	0.153102	0.107403	0.059916	0.033115	0.029743
517.83	1.172	0.83827	0.487911	0.255154	0.13642	0.071804	0.037769	0.031256	0.499789	0.445683	0.332249	0.192461	0.097479	0.052466	0.02731	0.02572	0.564597	0.437119	0.267085	0.142768	0.080919	0.03764	0.022044	0.013092	0.19881	0.160811	0.078195	0.038917	0.015501	-0.00032	-0.00446	0.626546	0.579055	0.505546	0.294968	0.163925	0.08087	0.046151	0.030578	0.237321	0.189215	0.159819	0.10836	0.053048	0.035766	0.037053
518.02	1.17058	0.838604	0.484457	0.255158	0.139848	0.063597	0.039352	0.037371	0.502837	0.445162	0.331849	0.191519	0.096916	0.054317	0.025423	0.021396	0.567814	0.437923	0.26778	0.144209	0.082371	0.031974	0.020266	0.01281	0.201627	0.160744	0.074506	0.040402	0.016983	-0.00022	-0.00195	0.626136	0.582553	0.500202	0.297079	0.159118	0.087498	0.047467	0.026013	0.236434	0.184821	0.156455	0.11071	0.0605	0.03969	0.029152
518.23	1.17072	0.841878	0.484745	0.252722	0.137801	0.065064	0.038976	0.034471	0.500047	0.446802	0.335944	0.190895	0.097273	0.050118	0.024607	0.023798	0.560372	0.440457	0.269263	0.144183	0.080288	0.03674	0.019518	0.013838	0.199523	0.161317	0.075598	0.039877	0.010359	0.000379	-0.00668	0.626093	0.582694	0.505815	0.295745	0.162724	0.086053	0.045633	0.009198	0.240517	0.184051	0.156978	0.102062	0.053759	0.036337	0.029654
518.42	1.17608	0.843278	0.486925	0.258781	0.137767	0.067365	0.04079	0.0329	0.502698	0.444632	0.337201	0.191779	0.101571	0.049729	0.026373	0.025386	0.564962	0.444173	0.267226	0.146919	0.081391	0.032414	0.019273	0.016294	0.197321	0.159696	0.071937	0.039653	0.013808	0.00564	-0.00882	0.618677	0.57832	0.503304	0.294238	0.163073	0.08644	0.048751	0.015278	0.233166	0.183946	0.15523	0.10792	0.060005	0.038671	0.029842
518.61	1.17454	0.841569	0.488387	0.252216	0.140282	0.0649	0.035694	0.030865	0.499989	0.448763	0.33745	0.189575	0.097705	0.053547	0.026188	0.02528	0.56783	0.441803	0.272657	0.144658	0.082154	0.034839	0.020842	0.01373	0.200298	0.163517	0.073717	0.04063	0.012516	0.003507	-0.00346	0.620365	0.583493	0.506396	0.292964	0.162596	0.083058	0.049042	0.016948	0.233514	0.183132	0.155074	0.109425	0.062797	0.039671	0.03102
518.81	1.17761	0.840018	0.488869	0.255268	0.140091	0.063252	0.03963	0.035505	0.501443	0.44617	0.338978	0.189678	0.098607	0.05402	0.024483	0.026975	0.564728	0.442127	0.270608	0.141911	0.08437	0.034338	0.020308	0.015555	0.198485	0.160098	0.078883	0.042264	0.015209	0.007311	-0.01048	0.621147	0.580707	0.506462	0.297329	0.165093	0.084791	0.046411	0.011383	0.239298	0.186043	0.156532	0.108726	0.057391	0.037532	0.036228
519.02	1.17386	0.845889	0.490474	0.254736	0.142	0.06707	0.037032	0.036434	0.499583	0.44529	0.334423	0.191057	0.095984	0.048886	0.020529	0.021069	0.568153	0.441015	0.271736	0.14719	0.080461	0.037353	0.02321	0.01587	0.199915	0.164508	0.075632	0.045511	0.013529	0.003017	-0.0038	0.627438	0.576409	0.503076	0.295269	0.163356	0.087212	0.042728	0.031733	0.235771	0.186388	0.155797	0.10947	0.061911	0.034324	0.030298
519.22	1.17348	0.843057	0.486848	0.255482	0.145731	0.071142	0.034957	0.034457	0.503418	0.443374	0.340001	0.189887	0.097204	0.052271	0.02354	0.026507	0.563067	0.441803	0.268857	0.148457	0.077553	0.037111	0.018499	0.01243	0.203266	0.161369	0.078926	0.042906	0.015437	0.004055	-0.00427	0.62201	0.57944	0.510005	0.30066	0.162902	0.086201	0.047784	0.016411	0.237103	0.187797	0.160894	0.108685	0.055164	0.035721	0.034106
519.42	1.17244	0.848831	0.49114	0.255457	0.143958	0.066029	0.036936	0.035357	0.500903	0.449667	0.337397	0.190678	0.095443	0.05497	0.026661	0.019848	0.564219	0.443435	0.270819	0.143409	0.082872	0.038926	0.024131	0.013468	0.202616	0.161514	0.077769	0.038568	0.015795	0.000185	-0.00572	0.62176	0.582693	0.502622	0.29624	0.163629	0.084866	0.047745	0.021148	0.241709	0.185504	0.158246	0.10891	0.061862	0.036601	0.030736
519.62	1.177	0.843884	0.490719	0.254343	0.144486	0.069004	0.034232	0.036582	0.501019	0.443743	0.339056	0.193819	0.09993	0.051613	0.025569	0.025189	0.562976	0.443982	0.27057	0.145625	0.078275	0.041401	0.012802	0.015652	0.200181	0.160027	0.074167	0.043429	0.013286	0.002416	-0.00429	0.617369	0.581927	0.510689	0.298318	0.164388	0.090582	0.051465	0.018294	0.235694	0.183572	0.159024	0.10873	0.062036	0.038369	0.027615
519.83	1.17423	0.846535	0.493839	0.257305	0.1446	0.069556	0.035717	0.032949	0.498945	0.44526	0.338327	0.192319	0.095642	0.05031	0.021552	0.021471	0.56263	0.443653	0.273662	0.145333	0.07745	0.038746	0.019883	0.014258	0.202178	0.15949	0.079264	0.042355	0.01165	0.005148	-0.00408	0.62402	0.581669	0.505441	0.297258	0.164234	0.086136	0.048155	0.00951	0.232824	0.188084	0.159856	0.108114	0.058406	0.038378	0.032085
520.03	1.17546	0.847629	0.4914	0.259128	0.146712	0.067121	0.038172	0.031833	0.501327	0.448637	0.334481	0.190958	0.096992	0.046795	0.022663	0.023258	0.565264	0.441965	0.266614	0.146884	0.077352	0.035288	0.018434	0.011943	0.202865	0.16302	0.071893	0.041668	0.011217	0.003912	-0.00435	0.618571	0.579422	0.504531	0.296809	0.16549	0.087649	0.048106	0.017556	0.241643	0.186361	0.158203	0.107216	0.058113	0.040518	0.03162
520.23	1.17911	0.844934	0.490105	0.259869	0.141297	0.070067	0.041236	0.036025	0.500201	0.447273	0.336293	0.191432	0.099351	0.05544	0.020444	0.027106	0.570151	0.444814	0.270835	0.146351	0.085238	0.039345	0.019097	0.012378	0.204665	0.164242	0.075434	0.04086	0.013876	0.000772	-0.00124	0.624025	0.585419	0.505047	0.29907	0.167823	0.084759	0.047262	0.028461	0.237068	0.187759	0.156662	0.102808	0.058838	0.038986	0.031657
520.43	1.1784	0.849514	0.491308	0.259652	0.144112	0.069479	0.036648	0.034084	0.497166	0.449431	0.33642	0.188549	0.098823	0.054368	0.023528	0.020411	0.564854	0.444547	0.269916	0.153397	0.075495	0.034943	0.015916	0.010951	0.20266	0.160102	0.075818	0.042702	0.012348	-0.00093	-0.00576	0.623641	0.581678	0.507142	0.296557	0.164214	0.092378	0.051136	0.012168	0.238396	0.184411	0.156557	0.104189	0.06311	0.042788	0.034501
520.62	1.17598	0.85133	0.493186	0.25332	0.139577	0.068776	0.039377	0.033763	0.497565	0.447438	0.340771	0.19263	0.094684	0.046043	0.026133	0.02603	0.569562	0.443465	0.276571	0.146805	0.082379	0.037337	0.02153	0.012292	0.202798	0.164581	0.081508	0.042256	0.011619	-0.00217	-0.00468	0.621417	0.581948	0.507919	0.301478	0.165467	0.086525	0.049513	0.014241	0.236271	0.18882	0.156808	0.107514	0.060096	0.038692	0.036018
520.82	1.17804	0.853275	0.495809	0.257085	0.137212	0.067159	0.038319	0.031038	0.505562	0.448811	0.33779	0.195708	0.097302	0.055878	0.025918	0.022384	0.562763	0.446953	0.274107	0.148386	0.079059	0.036043	0.018563	0.017916	0.205958	0.165681	0.074431	0.042251	0.010645	0.001149	0.001074	0.618552	0.581627	0.508498	0.299901	0.162453	0.083247	0.049597	0.032441	0.236629	0.182524	0.154881	0.106973	0.060126	0.039071	0.026919
521.01	1.17833	0.854246	0.492713	0.258661	0.14018	0.065837	0.039088	0.030852	0.503048	0.449397	0.338098	0.194487	0.099128	0.05063	0.024137	0.018532	0.566179	0.444184	0.27195	0.150169	0.081806	0.040822	0.019684	0.011499	0.197447	0.161559	0.077637	0.039874	0.01289	0.005885	-0.00345	0.621411	0.583531	0.508931	0.299985	0.168678	0.085244	0.052046	0.032462	0.234522	0.181075	0.159966	0.106656	0.059083	0.036781	0.031805
521.21	1.18188	0.850721	0.494086	0.261387	0.144711	0.070262	0.042821	0.033821	0.50255	0.449483	0.3416	0.194402	0.097534	0.05205	0.022118	0.021391	0.56767	0.443709	0.274531	0.147487	0.075071	0.033251	0.023798	0.017292	0.200593	0.165826	0.079388	0.047392	0.014355	0.006967	-0.0048	0.623895	0.579083	0.507585	0.299388	0.168283	0.087154	0.052132	0.027726	0.236844	0.183951	0.152893	0.104884	0.06104	0.037645	0.033787
521.43	1.17893	0.849407	0.494612	0.259948	0.146527	0.066511	0.040042	0.034219	0.500887	0.452267	0.337276	0.190714	0.105787	0.050264	0.023706	0.026454	0.565521	0.442641	0.272402	0.141948	0.082331	0.037237	0.01907	0.014251	0.201798	0.162698	0.073382	0.046635	0.01566	-0.00126	-0.00234	0.624126	0.58052	0.507217	0.298245	0.169576	0.083991	0.051078	0.02198	0.236754	0.186184	0.159505	0.107635	0.059291	0.042252	0.03241
521.64	1.18128	0.856287	0.495492	0.25913	0.141084	0.069366	0.035765	0.035017	0.503605	0.445862	0.340294	0.189981	0.097819	0.050438	0.025071	0.022873	0.565221	0.446821	0.274766	0.147948	0.081611	0.038578	0.020881	0.013167	0.204481	0.162364	0.076577	0.044738	0.015202	0.003043	-0.00499	0.622443	0.582856	0.509901	0.301399	0.16939	0.087157	0.04883	0.024147	0.238189	0.190479	0.156373	0.108324	0.061267	0.036922	0.032714
521.82	1.18258	0.847827	0.495108	0.259346	0.143402	0.068893	0.035087	0.037814	0.500443	0.44792	0.339308	0.191269	0.102457	0.05667	0.025585	0.026541	0.567206	0.445597	0.271868	0.148189	0.07913	0.03661	0.018182	0.012249	0.201846	0.163082	0.076804	0.042369	0.015201	0.002319	0.000852	0.61833	0.583759	0.505978	0.299825	0.166891	0.084104	0.048887	0.01971	0.238374	0.186756	0.155991	0.10567	0.060405	0.036122	0.027442
522.03	1.1793	0.855248	0.493099	0.263187	0.141855	0.071322	0.040033	0.035036	0.496083	0.449314	0.338704	0.194653	0.101572	0.057022	0.024719	0.023967	0.568122	0.447666	0.269249	0.147617	0.079712	0.03634	0.019891	0.014478	0.202394	0.162995	0.071288	0.043381	0.021631	0.006406	-0.00643	0.621514	0.587572	0.508181	0.303131	0.162044	0.089462	0.048985	0.024215	0.236119	0.187325	0.154783	0.109194	0.063568	0.039165	0.028967
522.23	1.18347	0.851676	0.499114	0.261964	0.146006	0.067258	0.033793	0.035646	0.503685	0.448483	0.343517	0.195087	0.100147	0.054964	0.022625	0.02293	0.570643	0.444889	0.275335	0.148203	0.089365	0.0358	0.020154	0.010927	0.206018	0.16483	0.076688	0.045887	0.01298	0.006904	-0.00387	0.623919	0.584665	0.507215	0.302424	0.166805	0.084202	0.046381	0.016569	0.234638	0.18877	0.152934	0.111817	0.060901	0.042418	0.028548
522.43	1.1847	0.858519	0.499471	0.264592	0.145537	0.069653	0.035168	0.028766	0.504952	0.450119	0.3413	0.19348	0.105092	0.053075	0.024185	0.019965	0.566485	0.446962	0.272285	0.149388	0.080793	0.040967	0.017321	0.014193	0.199479	0.162056	0.074208	0.046291	0.015208	0.004568	-0.00161	0.622478	0.585662	0.510778	0.301524	0.165467	0.084765	0.052459	0.040879	0.239371	0.183832	0.157933	0.112192	0.064288	0.037288	0.032449
522.63	1.18246	0.855629	0.495645	0.262081	0.140335	0.072403	0.036818	0.035941	0.499772	0.451677	0.34331	0.19988	0.094962	0.051296	0.025321	0.020725	0.565799	0.446703	0.277124	0.147352	0.080238	0.035207	0.02112	0.01639	0.201242	0.16136	0.076589	0.044554	0.014885	0.005168	-0.00079	0.619231	0.583738	0.508895	0.302181	0.168735	0.087815	0.048331	0.017229	0.23896	0.185531	0.156722	0.110824	0.062737	0.03697	0.032146
522.82	1.18925	0.858561	0.501791	0.263262	0.141805	0.070928	0.038589	0.03232	0.506616	0.447861	0.345057	0.196486	0.099609	0.047905	0.02565	0.025273	0.573876	0.446414	0.273977	0.145265	0.078766	0.035519	0.019374	0.012568	0.201351	0.16886	0.079523	0.042851	0.009991	0.004731	-0.00174	0.626298	0.583609	0.509645	0.305087	0.171839	0.088287	0.048435	0.02358	0.232238	0.184588	0.159485	0.110221	0.064222	0.03882	0.033877
523.02	1.18653	0.861273	0.499634	0.264837	0.14832	0.06645	0.039235	0.032936	0.494761	0.444507	0.347374	0.194788	0.100607	0.057299	0.027002	0.025755	0.571531	0.443191	0.273933	0.151364	0.080041	0.038238	0.019647	0.013068	0.2014	0.165025	0.077271	0.041192	0.014064	0.002865	-0.00225	0.628054	0.58161	0.50963	0.301576	0.166296	0.087274	0.052428	0.023268	0.235166	0.189927	0.155803	0.109764	0.060324	0.035869	0.035098
523.23	1.18547	0.861877	0.499248	0.262377	0.147984	0.068448	0.039142	0.037257	0.498154	0.453535	0.34152	0.193175	0.097216	0.052096	0.023665	0.021252	0.570736	0.444965	0.278079	0.149759	0.082719	0.038417	0.022179	0.01644	0.202153	0.165757	0.07558	0.047457	0.018225	0.002322	-0.00241	0.620234	0.582745	0.509656	0.300073	0.168296	0.087087	0.049369	0.02118	0.236587	0.183209	0.156059	0.109177	0.060155	0.037884	0.031831
523.43	1.18735	0.861498	0.499403	0.262289	0.144415	0.073099	0.039859	0.033695	0.501353	0.444942	0.34667	0.195601	0.104485	0.04891	0.023846	0.022684	0.567843	0.450781	0.274749	0.146401	0.084249	0.036595	0.022742	0.016561	0.200279	0.165625	0.081229	0.045409	0.016178	0.001938	-0.00638	0.62007	0.585145	0.508617	0.306541	0.175032	0.091729	0.049062	0.022869	0.239877	0.189033	0.158635	0.107566	0.062514	0.034167	0.030639
523.62	1.18422	0.858748	0.500999	0.263607	0.145314	0.067823	0.044163	0.037224	0.502718	0.448447	0.340647	0.192072	0.100462	0.05126	0.026717	0.021523	0.570738	0.449248	0.272193	0.151161	0.082948	0.030981	0.020801	0.009902	0.202376	0.166988	0.07575	0.039337	0.013581	0.004401	-0.00618	0.622861	0.586512	0.508371	0.304929	0.171298	0.086091	0.053418	0.019837	0.241012	0.184115	0.159168	0.110129	0.056712	0.037459	0.033235
523.82	1.18497	0.862295	0.504816	0.26635	0.143354	0.070203	0.035711	0.033917	0.504761	0.446771	0.341927	0.194842	0.101188	0.056074	0.023713	0.023764	0.569757	0.449862	0.273613	0.143773	0.076844	0.036886	0.02227	0.014959	0.208338	0.165677	0.077811	0.045087	0.011384	-0.00122	-0.00379	0.622331	0.584975	0.510998	0.30396	0.169537	0.083444	0.04896	0.018974	0.238123	0.181558	0.158525	0.111796	0.063006	0.041303	0.028309
524.02	1.18119	0.85965	0.504999	0.266041	0.143869	0.071871	0.03877	0.030201	0.50134	0.448937	0.344352	0.198946	0.102457	0.052642	0.027431	0.020359	0.573073	0.450895	0.279092	0.151309	0.077611	0.035849	0.02111	0.013224	0.200248	0.16424	0.075417	0.045012	0.016028	0.000667	-0.00336	0.619887	0.585551	0.508575	0.302982	0.1649	0.087855	0.049589	0.008379	0.239448	0.190513	0.156603	0.109775	0.05754	0.037626	0.034948
524.21	1.18877	0.860827	0.502745	0.264407	0.147395	0.069451	0.041654	0.030234	0.502219	0.452181	0.341325	0.197581	0.094926	0.056911	0.022373	0.026687	0.57048	0.447821	0.27545	0.151876	0.084102	0.039564	0.019238	0.015657	0.205815	0.164008	0.076645	0.04449	0.014745	0.003832	-0.00889	0.621685	0.581633	0.509309	0.300575	0.169762	0.089867	0.049977	0.024669	0.236306	0.185337	0.15672	0.104926	0.061252	0.041016	0.032851
524.43	1.1933	0.865128	0.504525	0.263443	0.142951	0.072322	0.036737	0.03258	0.501401	0.450825	0.339178	0.192192	0.096442	0.055141	0.023938	0.02268	0.570072	0.447827	0.276847	0.152945	0.079191	0.038029	0.022064	0.014287	0.199294	0.165552	0.073462	0.042674	0.012322	0.00188	-0.00275	0.627424	0.582214	0.508874	0.30464	0.173774	0.08835	0.050109	0.020796	0.238105	0.187542	0.156498	0.108926	0.064296	0.038891	0.032453
524.61	1.18985	0.861095	0.503594	0.264134	0.146979	0.0685	0.041161	0.0371	0.505296	0.450445	0.345651	0.202303	0.098829	0.052757	0.024987	0.028151	0.56792	0.448082	0.278977	0.152125	0.082077	0.038226	0.016442	0.016578	0.20519	0.166043	0.079975	0.040571	0.0141	0.002412	-0.00052	0.622755	0.586645	0.511492	0.306042	0.16857	0.089682	0.045722	0.014782	0.238191	0.183597	0.157582	0.109053	0.05791	0.038573	0.032105
524.83	1.18968	0.867601	0.506287	0.265547	0.144768	0.070058	0.037596	0.032493	0.50401	0.449561	0.338884	0.194054	0.104353	0.054933	0.028556	0.024843	0.573195	0.449371	0.277932	0.148307	0.082788	0.036938	0.020402	0.013731	0.205399	0.163383	0.075432	0.045727	0.014174	0.003429	-0.00588	0.625381	0.583025	0.511702	0.302786	0.171478	0.089356	0.051387	0.030441	0.238285	0.189778	0.155921	0.111039	0.061708	0.041305	0.032561
525.02	1.18722	0.866428	0.508052	0.265554	0.147555	0.06678	0.036117	0.033949	0.502852	0.452309	0.34665	0.198843	0.094189	0.052196	0.0236	0.02813	0.575563	0.450528	0.278739	0.14946	0.081991	0.040339	0.023337	0.014988	0.195898	0.166385	0.074892	0.043585	0.018033	0.00085	-0.00208	0.626155	0.581787	0.510816	0.302815	0.170036	0.084513	0.053745	0.014989	0.238747	0.185052	0.159577	0.110546	0.058545	0.040057	0.031577
525.22	1.19096	0.865594	0.505132	0.267757	0.141546	0.074008	0.043475	0.034363	0.505638	0.4509	0.341717	0.198428	0.106531	0.057734	0.025773	0.019855	0.57002	0.45022	0.276401	0.149131	0.084667	0.040026	0.01908	0.010791	0.204008	0.160891	0.080966	0.046887	0.015543	0.004765	-0.00484	0.6237	0.587012	0.517017	0.303204	0.170698	0.086339	0.049419	0.021314	0.24072	0.189574	0.160937	0.110219	0.056484	0.03874	0.029575
525.41	1.18816	0.870365	0.50873	0.26663	0.148362	0.070883	0.042345	0.036428	0.502638	0.4522	0.345772	0.195878	0.103205	0.055923	0.026667	0.021571	0.571717	0.451525	0.279798	0.151813	0.083091	0.036427	0.019125	0.015597	0.203488	0.168848	0.076213	0.042224	0.015713	0.003009	-0.00105	0.621244	0.580392	0.508357	0.304249	0.169068	0.087841	0.046576	0.01904	0.239692	0.185235	0.158831	0.107692	0.058793	0.036698	0.032255
525.61	1.18885	0.871471	0.507915	0.264439	0.144359	0.072313	0.038811	0.030324	0.504153	0.453736	0.34587	0.205839	0.103107	0.055468	0.025423	0.023587	0.573638	0.448731	0.280068	0.148407	0.0792	0.040452	0.023898	0.014412	0.204942	0.160594	0.078052	0.041765	0.012071	0.003538	0.00342	0.624247	0.584882	0.513931	0.30145	0.175754	0.090854	0.053513	0.029355	0.237504	0.182739	0.15846	0.111136	0.063543	0.034306	0.032158
525.83	1.18931	0.866041	0.506365	0.265791	0.150086	0.069704	0.03562	0.035396	0.503928	0.450469	0.346093	0.201359	0.100613	0.054809	0.024337	0.015868	0.568983	0.452736	0.281657	0.151565	0.07983	0.037233	0.021171	0.011918	0.202429	0.167379	0.082006	0.040526	0.010501	0.004147	-0.00147	0.624376	0.586697	0.514018	0.305241	0.170943	0.089265	0.050659	0.018889	0.237655	0.186517	0.160928	0.106618	0.061929	0.035832	0.030763
526.02	1.19121	0.86882	0.508176	0.268688	0.150068	0.070759	0.036945	0.037724	0.505538	0.450253	0.34417	0.196639	0.096125	0.053144	0.02565	0.025584	0.573021	0.454128	0.278242	0.149487	0.08303	0.038433	0.027813	0.011555	0.203192	0.166439	0.076366	0.046202	0.014499	0.001972	-0.003	0.620989	0.587435	0.5107	0.305712	0.169461	0.090255	0.048089	0.022766	0.239994	0.190854	0.157174	0.116994	0.062741	0.03975	0.031475
526.22	1.18832	0.868585	0.507155	0.27239	0.144392	0.070055	0.03403	0.03149	0.501407	0.451697	0.343925	0.199839	0.100106	0.054447	0.022427	0.024691	0.573512	0.452366	0.278935	0.149986	0.083175	0.036887	0.018631	0.014069	0.210824	0.166102	0.076449	0.04345	0.019055	0.001301	-0.00614	0.621415	0.580323	0.512765	0.305123	0.172048	0.093682	0.047715	0.006378	0.232182	0.184535	0.157258	0.10744	0.06211	0.038249	0.031327
526.42	1.19241	0.869402	0.509626	0.269495	0.148473	0.074079	0.03417	0.037419	0.50227	0.451555	0.348972	0.197257	0.104329	0.053842	0.027446	0.024911	0.573452	0.457292	0.281602	0.155306	0.082592	0.038616	0.020795	0.015112	0.202795	0.166676	0.080213	0.044142	0.015132	0.004065	-0.00829	0.617384	0.58488	0.510277	0.306059	0.17113	0.088937	0.053207	0.01564	0.241346	0.181833	0.157637	0.112738	0.064296	0.036414	0.029459
526.63	1.19381	0.8678	0.508437	0.268241	0.143227	0.064933	0.041959	0.034815	0.500884	0.456542	0.350405	0.199531	0.097179	0.055523	0.021029	0.02352	0.572356	0.453255	0.275127	0.150339	0.080352	0.034232	0.022182	0.014077	0.203122	0.166554	0.078265	0.040689	0.016511	0.000431	-0.00442	0.625785	0.584954	0.513485	0.302988	0.173682	0.09031	0.053458	0.012043	0.242207	0.18626	0.1577	0.110026	0.064729	0.038109	0.033489
526.83	1.19432	0.877329	0.51251	0.273773	0.144671	0.067661	0.035549	0.033832	0.503045	0.449783	0.350817	0.202879	0.106978	0.05074	0.026435	0.025267	0.567288	0.454567	0.281271	0.145934	0.078409	0.036207	0.021778	0.013039	0.20762	0.16657	0.081127	0.040483	0.011262	0.00286	0.000118	0.624415	0.581732	0.512716	0.301771	0.173606	0.094212	0.049878	0.022384	0.239132	0.184678	0.161607	0.108736	0.059345	0.041904	0.027676
527.03	1.19197	0.871921	0.509047	0.267483	0.149523	0.070118	0.038733	0.037011	0.507432	0.447417	0.341828	0.198191	0.101449	0.051209	0.027816	0.025732	0.573708	0.452588	0.277857	0.154558	0.081045	0.035892	0.020112	0.007205	0.206759	0.165941	0.076884	0.044309	0.013367	0.003569	-0.00433	0.624569	0.588424	0.513768	0.306239	0.172789	0.089887	0.047952	0.030676	0.238623	0.18732	0.160061	0.112378	0.061776	0.033675	0.031447
527.22	1.19692	0.877237	0.50911	0.272362	0.144491	0.07321	0.042275	0.03471	0.502045	0.455321	0.350122	0.195967	0.099994	0.05334	0.02741	0.025382	0.574078	0.456092	0.280509	0.153445	0.08916	0.039034	0.0177	0.011066	0.202901	0.167637	0.081128	0.048307	0.011137	0.001622	-0.00458	0.626529	0.585646	0.514173	0.308564	0.172391	0.09091	0.053734	0.026373	0.239768	0.185035	0.159899	0.108539	0.059161	0.04025	0.034023
527.42	1.19207	0.872788	0.511716	0.26402	0.148025	0.070901	0.039487	0.034935	0.50654	0.449604	0.3433	0.19732	0.103771	0.051905	0.02461	0.024415	0.571783	0.453544	0.281738	0.150844	0.078419	0.039216	0.018239	0.010999	0.203078	0.164946	0.073476	0.045259	0.01618	0.006555	-0.00619	0.621321	0.584799	0.516463	0.305267	0.173802	0.091673	0.052423	0.019318	0.24276	0.18578	0.158735	0.109459	0.058394	0.041072	0.028825
527.63	1.19418	0.877211	0.513167	0.265411	0.147556	0.074426	0.039301	0.035419	0.501352	0.449068	0.349482	0.203282	0.09923	0.053107	0.027227	0.02104	0.577764	0.453335	0.280742	0.152059	0.082943	0.038917	0.016546	0.01267	0.201411	0.166502	0.076941	0.040846	0.012841	0.003315	-0.00532	0.621056	0.586273	0.511781	0.301635	0.172123	0.088776	0.050217	0.018042	0.240007	0.188309	0.158339	0.115684	0.05819	0.037628	0.032335
527.81	1.19387	0.87774	0.5112	0.263449	0.149344	0.069606	0.040105	0.032266	0.502371	0.451295	0.346842	0.201048	0.101229	0.057395	0.021558	0.018972	0.576447	0.455861	0.280083	0.153736	0.086756	0.036827	0.024597	0.013698	0.204253	0.164215	0.080991	0.044993	0.012583	0.005859	-0.00416	0.624822	0.585559	0.51369	0.306219	0.173311	0.088372	0.052454	0.020995	0.236613	0.187027	0.161566	0.112246	0.062484	0.035996	0.031856
528.03	1.19764	0.879902	0.509603	0.265842	0.151619	0.070158	0.041208	0.038152	0.503009	0.455123	0.349093	0.199844	0.103646	0.051941	0.024604	0.021403	0.571634	0.457912	0.280578	0.155775	0.081935	0.039693	0.022348	0.01308	0.203823	0.167569	0.082003	0.04059	0.013471	0.009011	-0.00165	0.624302	0.584988	0.512285	0.303366	0.172435	0.093227	0.055393	0.018601	0.236216	0.185786	0.159887	0.111441	0.062792	0.039848	0.032175
528.22	1.19695	0.878538	0.515759	0.270537	0.150061	0.073317	0.043822	0.035706	0.499863	0.451127	0.349073	0.200499	0.102928	0.055538	0.028927	0.02354	0.572439	0.454459	0.277634	0.154318	0.089469	0.036335	0.022635	0.016677	0.206903	0.165948	0.080473	0.043206	0.015503	0.00574	-0.00361	0.618818	0.588838	0.515434	0.307046	0.175128	0.094234	0.052291	0.011405	0.242	0.18803	0.160628	0.107343	0.063476	0.037755	0.027798
528.42	1.19833	0.879721	0.513449	0.266159	0.145358	0.071368	0.040812	0.030075	0.500214	0.451495	0.349185	0.202626	0.10306	0.056397	0.022198	0.021989	0.5739	0.45707	0.281396	0.154564	0.089661	0.037547	0.019919	0.00882	0.202186	0.165531	0.077933	0.043953	0.016315	0.002523	-0.00234	0.626894	0.588014	0.514962	0.306322	0.171822	0.092686	0.053051	0.017056	0.241888	0.18531	0.160109	0.110745	0.061897	0.039219	0.030264
528.62	1.19949	0.88093	0.514956	0.269464	0.146328	0.063943	0.037892	0.033576	0.50256	0.450979	0.347893	0.199919	0.105534	0.053461	0.026465	0.019227	0.578682	0.456814	0.282798	0.154303	0.082073	0.039521	0.021249	0.014856	0.205111	0.168322	0.078997	0.044382	0.014303	0.002356	-0.00445	0.623169	0.586344	0.516207	0.305968	0.176391	0.090004	0.054961	0.012704	0.234836	0.185706	0.158506	0.110225	0.062427	0.038076	0.03491
528.83	1.20007	0.883206	0.518349	0.271247	0.149313	0.071176	0.036948	0.032595	0.502819	0.455336	0.349636	0.204525	0.105421	0.055692	0.025534	0.024029	0.575307	0.457972	0.280189	0.150841	0.08517	0.039116	0.022695	0.015281	0.204567	0.166882	0.078533	0.043157	0.012963	0.003966	-0.00378	0.621191	0.585528	0.511879	0.309406	0.173291	0.089949	0.053414	0.022942	0.239436	0.184949	0.157253	0.108407	0.059016	0.03667	0.03451
529.03	1.19562	0.880696	0.514293	0.271203	0.151245	0.067704	0.04128	0.03624	0.504449	0.452761	0.350598	0.204449	0.102512	0.057948	0.024885	0.023863	0.575761	0.458681	0.280385	0.152021	0.081197	0.042286	0.027766	0.013239	0.202798	0.168056	0.079151	0.044631	0.01504	0.004378	-0.00325	0.625845	0.585333	0.510176	0.307226	0.173156	0.091061	0.051814	0.027654	0.237919	0.185557	0.159903	0.106539	0.06697	0.035579	0.029187
529.23	1.20241	0.883657	0.516236	0.272548	0.148519	0.074174	0.04015	0.035748	0.50469	0.451324	0.347322	0.200634	0.100986	0.055001	0.025001	0.024751	0.574284	0.454455	0.284919	0.15421	0.087261	0.039304	0.021186	0.009153	0.205925	0.1691	0.078758	0.045174	0.015667	0.003927	-0.00422	0.621222	0.587044	0.516139	0.309634	0.169539	0.088658	0.054026	0.021679	0.239729	0.187205	0.15965	0.114085	0.062669	0.040418	0.03325
529.42	1.1988	0.882457	0.515428	0.274869	0.14651	0.070325	0.034862	0.032387	0.503407	0.450612	0.352174	0.203263	0.104875	0.054251	0.025981	0.023694	0.575096	0.455138	0.284354	0.152259	0.085744	0.043397	0.019208	0.014904	0.203748	0.167516	0.080066	0.045813	0.017087	0.003261	-0.00312	0.624763	0.585719	0.514465	0.308857	0.175471	0.095231	0.051488	0.011653	0.236393	0.189459	0.160245	0.112343	0.061239	0.040209	0.031353
529.62	1.20088	0.888629	0.512408	0.274998	0.151123	0.070412	0.038677	0.032608	0.506587	0.454685	0.348868	0.201511	0.105087	0.053575	0.028204	0.020609	0.570402	0.458407	0.283282	0.151002	0.085554	0.039549	0.023365	0.015347	0.201845	0.164733	0.077297	0.044832	0.016845	0.004329	-0.00168	0.623977	0.586951	0.517417	0.310606	0.174957	0.091438	0.051817	0.019264	0.240054	0.187059	0.157965	0.109906	0.061444	0.039131	0.033
529.83	1.19904	0.887779	0.515123	0.274633	0.151711	0.073201	0.039506	0.032615	0.509523	0.457399	0.35083	0.20343	0.100335	0.051772	0.024383	0.017381	0.57316	0.459361	0.283467	0.152991	0.084292	0.036104	0.021789	0.013623	0.203374	0.168365	0.081405	0.042763	0.017784	0.003441	-0.0054	0.624181	0.586635	0.517668	0.306284	0.175114	0.093999	0.051638	0.031484	0.24027	0.185058	0.158924	0.110327	0.066187	0.03686	0.028648
530.03	1.20211	0.887839	0.519448	0.276942	0.149534	0.076245	0.037039	0.038145	0.502229	0.457793	0.352156	0.20341	0.104094	0.057374	0.02555	0.021695	0.576263	0.45666	0.286253	0.155677	0.087842	0.033937	0.023174	0.014281	0.205092	0.166446	0.08708	0.044384	0.015243	0.004417	-0.00696	0.623696	0.585942	0.515521	0.30752	0.173548	0.092169	0.049371	0.012995	0.242589	0.182913	0.157702	0.118415	0.067708	0.036804	0.032077
530.21	1.20279	0.888378	0.518186	0.272822	0.15388	0.074433	0.040378	0.03227	0.503157	0.456738	0.350035	0.200428	0.106133	0.052738	0.025801	0.023809	0.577328	0.457392	0.284419	0.156819	0.084314	0.038261	0.020556	0.013048	0.205277	0.169686	0.082769	0.045053	0.015334	0.003433	-0.0073	0.620533	0.588946	0.515639	0.311573	0.175865	0.091369	0.04997	0.013139	0.237732	0.190421	0.160199	0.11042	0.063681	0.040927	0.033887
530.42	1.20042	0.885199	0.515841	0.274488	0.15187	0.072609	0.040354	0.034926	0.501095	0.460328	0.354194	0.201266	0.10221	0.057254	0.021499	0.021204	0.577492	0.459598	0.280446	0.151856	0.085629	0.039791	0.021391	0.014681	0.207927	0.166786	0.08314	0.039214	0.015304	0.003411	-0.0043	0.624436	0.586004	0.518058	0.306873	0.176326	0.09069	0.053187	0.013388	0.24015	0.185609	0.161388	0.110853	0.064338	0.038998	0.030452
530.62	1.20471	0.886129	0.517941	0.278831	0.149331	0.071673	0.041861	0.032058	0.503626	0.451304	0.347452	0.20329	0.102922	0.058068	0.030023	0.022991	0.574858	0.463466	0.286792	0.159202	0.085079	0.037501	0.023661	0.014723	0.204712	0.171745	0.085897	0.044329	0.017374	0.007188	-0.00717	0.628659	0.587593	0.518202	0.3085	0.179034	0.090422	0.051971	0.017463	0.241086	0.185903	0.161739	0.110726	0.064084	0.040957	0.034532
530.82	1.19793	0.885913	0.52167	0.273923	0.152658	0.06772	0.038549	0.030965	0.504131	0.456005	0.35043	0.200206	0.103111	0.053708	0.024107	0.017374	0.579903	0.457858	0.283329	0.150953	0.081478	0.038602	0.01839	0.006833	0.205531	0.167895	0.081716	0.04392	0.017722	0.003555	0.002228	0.617941	0.587778	0.512947	0.310942	0.174024	0.092532	0.054561	0.026147	0.242898	0.185909	0.163738	0.117529	0.061931	0.041923	0.031977
531.01	1.20235	0.890177	0.519192	0.274665	0.150878	0.07448	0.038679	0.035377	0.501771	0.452475	0.350486	0.201124	0.101041	0.052967	0.024023	0.024071	0.58204	0.458936	0.284983	0.156311	0.083214	0.040908	0.02479	0.013841	0.208854	0.167933	0.078225	0.046961	0.015629	0.003008	-0.00409	0.623511	0.588876	0.519184	0.30832	0.175793	0.090001	0.0506	0.022631	0.242205	0.189726	0.162167	0.111084	0.06294	0.039143	0.032894
531.23	1.20478	0.887545	0.519177	0.278395	0.151077	0.073916	0.038564	0.035261	0.501238	0.455344	0.35034	0.202578	0.105652	0.056399	0.024722	0.026167	0.575916	0.458171	0.286991	0.153964	0.087875	0.037965	0.017113	0.011569	0.203681	0.169346	0.080835	0.046675	0.018282	0.001569	-0.0042	0.625744	0.587826	0.514445	0.309744	0.175747	0.095689	0.050553	0.006606	0.240345	0.187276	0.156255	0.11304	0.06207	0.040534	0.032949
531.43	1.20242	0.888566	0.52603	0.278881	0.151477	0.075003	0.041605	0.033632	0.499751	0.453748	0.355283	0.203281	0.107168	0.059259	0.023898	0.02566	0.582112	0.463307	0.286003	0.156703	0.0851	0.033618	0.022095	0.016859	0.20426	0.162789	0.080484	0.043164	0.016188	0.006503	-0.00405	0.6249	0.58833	0.513506	0.309419	0.181914	0.089191	0.049078	0.023453	0.237653	0.18713	0.164937	0.110513	0.067109	0.036957	0.033647
531.62	1.20217	0.886499	0.527252	0.272754	0.150791	0.073053	0.042325	0.032974	0.501548	0.454613	0.350431	0.206257	0.103235	0.058245	0.024603	0.02516	0.577381	0.4631	0.283027	0.156694	0.086419	0.036533	0.021839	0.01627	0.200205	0.167011	0.081373	0.048202	0.015383	0.003507	-0.00927	0.625974	0.586421	0.516583	0.30827	0.17874	0.09013	0.05411	0.018776	0.245882	0.183753	0.161545	0.110053	0.065511	0.041465	0.025791
531.81	1.20352	0.892389	0.527484	0.275642	0.155642	0.071101	0.037357	0.036157	0.504582	0.453255	0.354248	0.199586	0.100731	0.060274	0.027294	0.02467	0.572569	0.458833	0.284046	0.154649	0.089968	0.038051	0.022681	0.01574	0.208022	0.170145	0.076912	0.048856	0.015397	0.006556	-0.00598	0.625594	0.586354	0.517428	0.309125	0.1787	0.090847	0.051812	0.020633	0.238823	0.185712	0.159302	0.112719	0.059104	0.043805	0.032392
532.03	1.20174	0.895941	0.520403	0.271214	0.149488	0.073214	0.039699	0.03069	0.501104	0.454674	0.353373	0.199661	0.107431	0.058749	0.025382	0.023354	0.576908	0.459986	0.288169	0.156409	0.08632	0.034858	0.022201	0.017189	0.206889	0.170773	0.077246	0.044195	0.011326	0.005173	-0.00353	0.623895	0.586194	0.518031	0.312689	0.177245	0.089934	0.052294	0.017596	0.238332	0.186996	0.156942	0.114	0.064243	0.041061	0.033345
532.21	1.20722	0.891836	0.522084	0.277865	0.152769	0.06962	0.040428	0.033521	0.507821	0.454431	0.353112	0.200812	0.103723	0.056483	0.022023	0.023921	0.578661	0.465939	0.288449	0.151459	0.084424	0.039068	0.021578	0.013044	0.206657	0.17297	0.078299	0.044137	0.016422	0.003018	-0.00506	0.622745	0.587542	0.518444	0.312887	0.179658	0.088628	0.052042	0.023093	0.236823	0.186931	0.159138	0.111271	0.06323	0.039622	0.036609
532.43	1.20711	0.895004	0.523929	0.277857	0.152058	0.071049	0.041661	0.035109	0.499654	0.455091	0.353028	0.203282	0.104714	0.056911	0.027976	0.025981	0.576829	0.460373	0.282761	0.15911	0.087215	0.034107	0.023009	0.009385	0.205544	0.165778	0.079644	0.044226	0.018778	0.003304	-0.00511	0.624586	0.590564	0.518228	0.313841	0.177943	0.093176	0.054232	0.026161	0.243617	0.186105	0.159281	0.114926	0.063663	0.041594	0.03103
532.62	1.20396	0.899203	0.521656	0.27733	0.151583	0.072213	0.038793	0.03327	0.504183	0.452657	0.350417	0.207391	0.105658	0.054864	0.025653	0.024266	0.580029	0.461591	0.285371	0.159431	0.085221	0.037137	0.022899	0.012415	0.203617	0.165784	0.076417	0.043873	0.014166	0.005751	-0.00542	0.625324	0.586288	0.519223	0.313013	0.179679	0.089657	0.051222	0.023504	0.241973	0.187606	0.162234	0.111632	0.058574	0.039776	0.029029
532.82	1.20321	0.896113	0.526381	0.277785	0.153843	0.070075	0.040328	0.034065	0.499512	0.454494	0.356743	0.202352	0.106135	0.057878	0.025309	0.022285	0.58053	0.465038	0.283729	0.154058	0.082638	0.03895	0.021305	0.014862	0.206377	0.168778	0.0846	0.045517	0.011167	0.004572	-0.00125	0.622767	0.587093	0.520034	0.310889	0.176307	0.092013	0.052621	0.013173	0.237793	0.185746	0.158757	0.114214	0.062255	0.040415	0.035944
533.02	1.20527	0.895168	0.523999	0.274675	0.158823	0.073878	0.042142	0.031687	0.505742	0.455866	0.353862	0.20574	0.111789	0.054104	0.021417	0.025008	0.577924	0.461491	0.286959	0.157822	0.083676	0.040855	0.023545	0.01489	0.204878	0.172178	0.07795	0.04594	0.015973	0.003477	-0.00394	0.627896	0.595385	0.519657	0.314115	0.175963	0.093333	0.052357	0.021007	0.235751	0.184735	0.160495	0.112752	0.063154	0.038069	0.030062
533.23	1.20574	0.897205	0.524431	0.278995	0.157721	0.074522	0.04068	0.035231	0.504253	0.455282	0.355814	0.20697	0.106493	0.057157	0.02768	0.025976	0.5844	0.460522	0.287182	0.150996	0.089422	0.037132	0.018867	0.01418	0.207309	0.168722	0.078739	0.042107	0.01676	0.005289	-0.0053	0.626549	0.588689	0.51871	0.31257	0.176928	0.092777	0.05307	0.018955	0.240382	0.186374	0.158946	0.107585	0.059519	0.039061	0.028009
533.43	1.20561	0.896118	0.52901	0.280397	0.151597	0.075491	0.044121	0.03879	0.502693	0.452707	0.353974	0.201103	0.103415	0.05716	0.027108	0.024904	0.581298	0.466553	0.285381	0.156631	0.091266	0.037841	0.021644	0.015649	0.201299	0.167861	0.08089	0.044881	0.014352	0.001451	-0.00474	0.621534	0.586537	0.522356	0.309886	0.17999	0.097707	0.053467	0.013346	0.236388	0.18853	0.163587	0.113957	0.061376	0.043296	0.032173
533.63	1.20592	0.899778	0.530519	0.277573	0.152175	0.075833	0.040971	0.031408	0.505912	0.456975	0.355718	0.208224	0.104322	0.052535	0.026511	0.019677	0.57812	0.462236	0.289734	0.154017	0.087025	0.039266	0.024653	0.014852	0.206429	0.169397	0.082692	0.046333	0.015659	0.00271	-0.00602	0.622387	0.588144	0.51752	0.312457	0.180767	0.09533	0.052059	0.005319	0.241325	0.187079	0.165733	0.116588	0.062166	0.043773	0.033346
533.82	1.20402	0.893102	0.527772	0.28338	0.15094	0.076528	0.039147	0.034046	0.504627	0.455066	0.355358	0.207098	0.102146	0.057112	0.024455	0.023584	0.582246	0.462699	0.284184	0.1555	0.083201	0.036665	0.021571	0.01223	0.203735	0.164698	0.079899	0.042584	0.021122	0.002587	-0.00304	0.622312	0.58961	0.516488	0.311361	0.177243	0.094441	0.054314	0.032966	0.235975	0.189701	0.161933	0.118792	0.064331	0.041084	0.03395
534.02	1.21143	0.895424	0.530339	0.285781	0.155932	0.075349	0.040778	0.0343	0.505325	0.457204	0.357471	0.20995	0.111773	0.051974	0.029074	0.025069	0.578869	0.467146	0.287073	0.160173	0.086983	0.036563	0.019689	0.012666	0.204603	0.172734	0.079819	0.044161	0.017136	0.001571	-0.00346	0.623604	0.584304	0.518982	0.311624	0.178568	0.091992	0.053336	0.017211	0.235539	0.187811	0.162018	0.111909	0.061605	0.039037	0.03112
534.22	1.21149	0.89711	0.530007	0.280844	0.154775	0.072126	0.04351	0.034817	0.507703	0.454364	0.355424	0.207801	0.107832	0.057772	0.027084	0.017572	0.577646	0.46258	0.284859	0.153369	0.086917	0.037312	0.021287	0.017253	0.206017	0.16982	0.084102	0.047162	0.011376	0.003775	-0.00605	0.62379	0.589482	0.520838	0.311031	0.179378	0.097817	0.053635	0.022762	0.233737	0.190741	0.165179	0.111141	0.060421	0.039969	0.032204
534.43	1.20775	0.901933	0.530726	0.281117	0.159727	0.074478	0.042113	0.034689	0.507549	0.45535	0.354542	0.21212	0.10576	0.050346	0.023849	0.027073	0.580623	0.462712	0.292517	0.158545	0.086889	0.038229	0.020974	0.012945	0.20666	0.174954	0.086845	0.042305	0.012049	0.004562	-0.00044	0.627023	0.587611	0.516962	0.312382	0.177501	0.092981	0.052137	0.016254	0.236846	0.18881	0.158312	0.11516	0.067824	0.042537	0.032463
534.63	1.20583	0.898837	0.531578	0.281895	0.15393	0.074495	0.040171	0.033346	0.504383	0.456977	0.357293	0.208204	0.106574	0.060909	0.026878	0.022781	0.581265	0.466533	0.28757	0.160312	0.087065	0.040225	0.023197	0.015412	0.202883	0.171219	0.082858	0.046013	0.019228	0.005962	-0.00014	0.628183	0.587482	0.516864	0.316411	0.181419	0.090853	0.054324	0.016934	0.239027	0.194457	0.158536	0.107616	0.063371	0.038082	0.031801
534.83	1.21135	0.898307	0.529066	0.28158	0.149506	0.069652	0.041662	0.03347	0.503718	0.455122	0.354753	0.209736	0.103713	0.054971	0.026948	0.018348	0.583678	0.465351	0.288049	0.162451	0.086972	0.035493	0.020225	0.012007	0.204724	0.171519	0.08509	0.049368	0.013649	0.004452	2.09e-05	0.625345	0.589312	0.523901	0.316875	0.17934	0.093607	0.053347	0.017299	0.240745	0.188296	0.163759	0.111339	0.060376	0.040789	0.037022
535.02	1.2126	0.901895	0.535349	0.280964	0.154613	0.073128	0.040526	0.039011	0.508563	0.455571	0.356094	0.2072	0.107146	0.061152	0.029195	0.022782	0.57974	0.464853	0.28983	0.158336	0.084959	0.038596	0.022556	0.011496	0.20404	0.170827	0.085268	0.046538	0.01525	0.003539	-0.00278	0.624489	0.587438	0.519475	0.3104	0.178173	0.091737	0.057293	-0.00059	0.238836	0.187514	0.162038	0.117036	0.066014	0.041837	0.028459
535.22	1.21039	0.9035	0.530272	0.281095	0.153337	0.069682	0.039275	0.032912	0.505002	0.454743	0.35648	0.20614	0.1068	0.059164	0.025176	0.022938	0.578372	0.461568	0.292333	0.163672	0.08931	0.040531	0.025242	0.014611	0.20498	0.168478	0.083987	0.05033	0.015283	0.005789	-0.00521	0.618665	0.584219	0.52149	0.313345	0.17811	0.092028	0.051152	0.021368	0.240074	0.193306	0.163143	0.110678	0.061704	0.042905	0.029025
535.43	1.21376	0.902608	0.535797	0.278946	0.155887	0.073285	0.039486	0.033699	0.507346	0.459767	0.355655	0.210264	0.10798	0.058217	0.027151	0.017693	0.583655	0.465774	0.289838	0.153059	0.087659	0.040473	0.024351	0.013024	0.20733	0.168327	0.088668	0.045647	0.018391	0.003607	-0.00237	0.623621	0.586932	0.52088	0.315269	0.181951	0.095225	0.052553	0.020935	0.238231	0.182859	0.162347	0.11498	0.063567	0.04086	0.030656
535.63	1.21338	0.90816	0.53551	0.283091	0.15283	0.069855	0.042441	0.031247	0.504594	0.454634	0.354658	0.205688	0.105149	0.059798	0.026308	0.023777	0.579652	0.469298	0.287873	0.157492	0.08551	0.037993	0.022026	0.01052	0.206162	0.168774	0.083272	0.04354	0.015041	0.003493	-0.00341	0.626933	0.592661	0.52479	0.313356	0.181376	0.091545	0.054614	0.012945	0.241494	0.190812	0.160383	0.109472	0.063312	0.04144	0.030435
535.83	1.21425	0.905337	0.532999	0.280656	0.15918	0.07925	0.043264	0.034331	0.500431	0.456577	0.35962	0.206584	0.10786	0.061029	0.028306	0.025532	0.577488	0.468135	0.289286	0.158583	0.083465	0.036866	0.023912	0.013219	0.205008	0.170328	0.084507	0.049768	0.017508	0.002739	-0.00069	0.629054	0.59199	0.521955	0.317034	0.180033	0.093091	0.055097	0.028915	0.239887	0.185849	0.159694	0.112875	0.063835	0.037208	0.029404
536.04	1.20931	0.90894	0.534948	0.285113	0.150715	0.072714	0.045151	0.036784	0.504029	0.46045	0.361807	0.210487	0.109746	0.056821	0.024103	0.024969	0.583723	0.46563	0.289125	0.155412	0.087752	0.037061	0.020949	0.012633	0.208496	0.170116	0.078479	0.041276	0.014545	0.001503	-0.00467	0.626221	0.591082	0.522706	0.313339	0.178602	0.09484	0.053386	0.040478	0.239375	0.183667	0.161514	0.116449	0.065608	0.036784	0.030226
536.22	1.21327	0.902524	0.531696	0.281364	0.156775	0.078377	0.042126	0.029443	0.503699	0.460128	0.355511	0.208178	0.108728	0.061424	0.026826	0.020513	0.581779	0.467567	0.291167	0.157011	0.085257	0.042991	0.021822	0.01312	0.204353	0.171046	0.087415	0.050682	0.0157	0.00143	-0.00493	0.626145	0.589872	0.524624	0.314088	0.176069	0.091845	0.053379	0.031988	0.236936	0.188297	0.158465	0.112589	0.066726	0.042146	0.032767
536.42	1.21159	0.912467	0.536894	0.282453	0.156872	0.069724	0.045251	0.031806	0.507107	0.461312	0.362127	0.210799	0.107318	0.059161	0.027604	0.025995	0.579595	0.469758	0.29018	0.157198	0.08536	0.041737	0.020965	0.012511	0.208279	0.170072	0.081815	0.048315	0.009231	0.004796	-0.0015	0.628255	0.590855	0.52188	0.312988	0.181176	0.088855	0.054773	0.031289	0.242673	0.185082	0.159622	0.112829	0.066329	0.040905	0.034283
536.61	1.21399	0.908625	0.535307	0.285006	0.153967	0.073562	0.045276	0.032118	0.503692	0.458205	0.359879	0.20525	0.110355	0.058852	0.027979	0.023076	0.586375	0.467488	0.291576	0.158385	0.086222	0.040575	0.019235	0.011211	0.206261	0.167171	0.085027	0.0468	0.015239	-2.3e-05	-0.00259	0.626835	0.593618	0.522469	0.314573	0.179698	0.094113	0.053058	0.012015	0.240061	0.185352	0.161675	0.11771	0.063997	0.040502	0.03221
536.83	1.21184	0.909957	0.538493	0.284231	0.152219	0.076703	0.037042	0.03232	0.50743	0.456875	0.361912	0.207203	0.104395	0.059326	0.026082	0.023693	0.582815	0.466038	0.294567	0.160875	0.090473	0.040663	0.02314	0.016379	0.207016	0.172523	0.082592	0.048731	0.014722	0.005353	-0.00171	0.632072	0.589446	0.525111	0.316198	0.178109	0.096638	0.052941	0.012725	0.236554	0.184335	0.163565	0.114656	0.059637	0.037669	0.028731
537.03	1.21362	0.911758	0.531589	0.285756	0.154271	0.074433	0.040674	0.031871	0.506918	0.457145	0.360808	0.210329	0.112794	0.058723	0.025702	0.024271	0.580981	0.467416	0.289386	0.159816	0.083897	0.039442	0.023249	0.008423	0.20727	0.173699	0.083635	0.046715	0.015032	0.006514	-0.00705	0.624036	0.592563	0.524248	0.315791	0.179608	0.091656	0.054375	0.014602	0.238707	0.188835	0.159466	0.11732	0.061423	0.0417	0.032287
537.22	1.21819	0.909991	0.539063	0.285233	0.158317	0.073427	0.041263	0.037139	0.50295	0.451412	0.365284	0.207725	0.10745	0.054548	0.026613	0.025007	0.582135	0.463415	0.291009	0.157541	0.088074	0.042191	0.022744	0.011651	0.202407	0.171775	0.084709	0.046915	0.016841	0.003265	-0.00792	0.625237	0.591074	0.522464	0.312458	0.18228	0.095709	0.052124	0.010404	0.238053	0.191789	0.158807	0.110844	0.065349	0.036447	0.034249
537.42	1.21677	0.912412	0.539012	0.283632	0.152333	0.072367	0.038744	0.031998	0.503974	0.455977	0.35871	0.207064	0.104079	0.056089	0.029047	0.022366	0.581196	0.469976	0.287584	0.159812	0.088987	0.043827	0.019917	0.010627	0.208913	0.169882	0.085222	0.046028	0.011895	0.002423	-0.00119	0.624464	0.592735	0.523102	0.316159	0.182194	0.09659	0.057906	0.01516	0.235774	0.184471	0.163473	0.114291	0.065988	0.037031	0.032237
537.63	1.21983	0.914138	0.539149	0.285152	0.161101	0.079276	0.042735	0.033409	0.504725	0.459005	0.353726	0.209774	0.108317	0.055952	0.024951	0.022967	0.581379	0.46806	0.289392	0.157679	0.085872	0.034001	0.023817	0.014167	0.209545	0.169536	0.083089	0.048841	0.012833	0.00271	-0.00394	0.624627	0.590733	0.521206	0.315638	0.184016	0.095571	0.055631	0.013351	0.239639	0.18635	0.161029	0.11357	0.066427	0.036899	0.029304
537.81	1.21845	0.913892	0.535725	0.28459	0.155432	0.072196	0.041358	0.032754	0.505572	0.455688	0.362155	0.207279	0.106209	0.059011	0.027184	0.023122	0.580966	0.472869	0.291015	0.161389	0.08768	0.041783	0.019645	0.014694	0.206606	0.168833	0.078498	0.046868	0.018767	0.009293	-0.00372	0.621845	0.593599	0.524123	0.314888	0.182996	0.091906	0.054394	0.013359	0.24107	0.183857	0.161072	0.115412	0.063303	0.040176	0.036867
538.03	1.21602	0.914048	0.540973	0.285187	0.159758	0.074587	0.040606	0.039446	0.508906	0.455613	0.361253	0.209924	0.111178	0.058261	0.02846	0.02103	0.589097	0.469297	0.293082	0.163922	0.090672	0.039889	0.022772	0.012348	0.209717	0.170784	0.083075	0.051247	0.016665	0.00195	-0.00216	0.626367	0.588259	0.521249	0.317094	0.177843	0.094567	0.056785	0.029066	0.236802	0.188231	0.165283	0.115818	0.065462	0.040381	0.034711
538.22	1.2139	0.915111	0.539347	0.286269	0.155419	0.082889	0.038447	0.035369	0.505972	0.457972	0.358756	0.208364	0.102803	0.053002	0.02699	0.019606	0.587197	0.471562	0.293296	0.16101	0.083867	0.038382	0.019184	0.014191	0.204798	0.169119	0.085665	0.049938	0.015368	0.00437	-0.00425	0.626174	0.593638	0.527757	0.319632	0.183747	0.093359	0.052557	0.020141	0.239692	0.188607	0.15772	0.115171	0.064769	0.035194	0.031421
538.42	1.21132	0.914968	0.541819	0.290944	0.15852	0.079636	0.043556	0.031534	0.505904	0.457959	0.357814	0.211731	0.109031	0.058268	0.022575	0.026378	0.580991	0.468329	0.294535	0.158434	0.091996	0.036686	0.020353	0.014286	0.205136	0.173378	0.07822	0.051053	0.019359	0.003513	-0.00467	0.622038	0.589115	0.524343	0.318394	0.184871	0.092249	0.053783	0.026993	0.236203	0.189862	0.158571	0.114089	0.06346	0.039143	0.029952
538.62	1.2181	0.91444	0.541989	0.291	0.155651	0.071665	0.044679	0.030775	0.507692	0.451049	0.361192	0.21056	0.106247	0.057584	0.027931	0.022613	0.58397	0.469976	0.294702	0.161537	0.088029	0.041951	0.020688	0.013667	0.205143	0.170893	0.084141	0.045825	0.015471	0.002888	-0.00721	0.624022	0.594398	0.518975	0.31843	0.180479	0.095269	0.055338	0.021895	0.233419	0.188658	0.159662	0.115675	0.066474	0.043608	0.031295
538.83	1.21959	0.917562	0.545927	0.288507	0.154335	0.070924	0.038512	0.032866	0.504887	0.464724	0.362427	0.210994	0.108057	0.060711	0.029309	0.024723	0.586203	0.471214	0.291403	0.164521	0.088128	0.038386	0.021171	0.014551	0.208643	0.172247	0.085136	0.049328	0.016854	0.002504	-0.00369	0.626085	0.589727	0.524196	0.319774	0.180779	0.095603	0.051903	0.015192	0.240314	0.187494	0.164026	0.114901	0.06239	0.041161	0.031148
539.03	1.22253	0.919958	0.544397	0.289113	0.157921	0.071535	0.042043	0.030221	0.504975	0.458569	0.360758	0.212607	0.105454	0.056752	0.027694	0.024846	0.586598	0.471149	0.294207	0.160671	0.08582	0.04255	0.021051	0.012903	0.203902	0.172809	0.084937	0.051729	0.016532	0.002917	-0.00177	0.628431	0.590116	0.522642	0.319809	0.184974	0.094027	0.056786	0.000881	0.235869	0.187699	0.159186	0.115745	0.06263	0.039104	0.027742
539.23	1.21622	0.920436	0.540815	0.287854	0.162463	0.074404	0.0403	0.037834	0.505768	0.45938	0.363742	0.211396	0.105917	0.057257	0.026606	0.024066	0.582828	0.470987	0.291006	0.161671	0.081465	0.04162	0.022379	0.012878	0.208396	0.17027	0.086871	0.049435	0.014686	0.008714	-0.00216	0.631871	0.593956	0.522306	0.315698	0.181098	0.093422	0.052623	0.027304	0.236447	0.188211	0.162756	0.115847	0.062834	0.042037	0.033558
539.42	1.22098	0.918774	0.543549	0.289161	0.160238	0.074911	0.04469	0.033866	0.506287	0.457517	0.359242	0.209126	0.107992	0.064875	0.025832	0.021116	0.582754	0.469969	0.294093	0.16153	0.088288	0.036001	0.020427	0.01259	0.205218	0.172101	0.090059	0.043616	0.018095	0.003998	-0.00268	0.625384	0.590682	0.52757	0.318858	0.182796	0.093904	0.049805	0.028789	0.238847	0.187058	0.161561	0.117889	0.066754	0.041732	0.033918
539.62	1.21827	0.915997	0.544682	0.291001	0.160381	0.073629	0.040647	0.035	0.507144	0.456407	0.362819	0.208156	0.112931	0.060327	0.023927	0.025536	0.585527	0.474216	0.294492	0.162419	0.092239	0.042486	0.026101	0.012019	0.208822	0.171176	0.083141	0.047531	0.021093	0.005998	-0.00385	0.625047	0.588534	0.524661	0.318898	0.186286	0.09748	0.055031	0.037268	0.238588	0.192604	0.163297	0.115172	0.063539	0.039431	0.033804
539.83	1.2211	0.920832	0.541609	0.288398	0.154335	0.075126	0.041875	0.031937	0.503723	0.456126	0.363182	0.212214	0.109147	0.048976	0.036958	0.025805	0.584284	0.469612	0.297514	0.16029	0.086127	0.041442	0.022643	0.010731	0.206585	0.172791	0.087932	0.050483	0.019032	0.00687	-0.00722	0.627824	0.587244	0.5262	0.318461	0.183235	0.096486	0.055617	0.016619	0.241074	0.192677	0.161028	0.11106	0.065386	0.041571	0.03436
540.03	1.22125	0.919961	0.545357	0.29014	0.157295	0.076011	0.041975	0.034775	0.512184	0.45586	0.361407	0.213062	0.106355	0.061112	0.024173	0.023867	0.587142	0.470059	0.297033	0.162558	0.087268	0.040574	0.021067	0.010297	0.201659	0.175305	0.084682	0.049039	0.018861	0.008748	-0.0046	0.626052	0.59131	0.524558	0.319657	0.181672	0.095592	0.055156	0.025091	0.237494	0.187787	0.167097	0.117432	0.068579	0.04074	0.032982
540.23	1.21824	0.923148	0.543594	0.287641	0.156999	0.076759	0.038426	0.036092	0.506612	0.456967	0.363271	0.215694	0.108967	0.059275	0.026851	0.025177	0.583097	0.476896	0.292852	0.162843	0.092635	0.03857	0.024019	0.014019	0.206105	0.172007	0.080979	0.04654	0.017387	0.00684	0.000396	0.628425	0.588092	0.522118	0.318554	0.180105	0.099476	0.051584	0.021972	0.239868	0.189247	0.159672	0.116589	0.0647	0.040103	0.030524
540.43	1.21626	0.918056	0.549416	0.287713	0.162296	0.079051	0.046668	0.034958	0.508067	0.460365	0.365553	0.209768	0.106894	0.062433	0.028461	0.021052	0.587496	0.469474	0.295506	0.160918	0.094582	0.040181	0.02123	0.015489	0.204893	0.170372	0.087823	0.048311	0.015963	0.00285	-0.00297	0.623495	0.589432	0.525929	0.319619	0.18409	0.095048	0.055406	0.009928	0.241422	0.19018	0.157999	0.114773	0.062218	0.04139	0.033757
540.62	1.21956	0.928327	0.547083	0.290742	0.161276	0.077035	0.043308	0.029023	0.506525	0.461159	0.364915	0.214748	0.111665	0.056294	0.027703	0.026014	0.585045	0.470054	0.295238	0.163135	0.087114	0.037054	0.017378	0.014101	0.204084	0.171891	0.082615	0.048383	0.019164	0.006297	-0.00479	0.627001	0.589026	0.52609	0.323022	0.182677	0.097252	0.053984	0.019771	0.234607	0.186399	0.164672	0.115179	0.068484	0.041665	0.029693
540.81	1.22147	0.91873	0.546297	0.291499	0.164014	0.079326	0.042867	0.031385	0.505445	0.456786	0.36186	0.20975	0.111779	0.058995	0.024346	0.02561	0.586957	0.474496	0.300312	0.164413	0.087339	0.043969	0.024575	0.014579	0.206287	0.174501	0.08935	0.046914	0.014461	0.007	0.000455	0.625365	0.588855	0.527111	0.321467	0.180797	0.096021	0.055626	0.004747	0.23988	0.184175	0.165307	0.119406	0.064243	0.041539	0.033565
541.03	1.2252	0.922081	0.548734	0.293507	0.166932	0.079464	0.036265	0.034393	0.508454	0.460677	0.363553	0.214469	0.107496	0.060488	0.027156	0.02512	0.582746	0.472535	0.295035	0.162387	0.086276	0.040727	0.024977	0.011337	0.210065	0.173923	0.081952	0.046473	0.017965	0.003321	-0.00617	0.629924	0.59165	0.527819	0.319616	0.179934	0.094194	0.056659	0.019816	0.238281	0.191817	0.160231	0.120047	0.063592	0.040741	0.029993
541.23	1.22349	0.922373	0.547103	0.2911	0.159212	0.078642	0.043608	0.035532	0.507104	0.454546	0.362298	0.213801	0.108087	0.058568	0.0306	0.02295	0.58676	0.476438	0.30467	0.160401	0.091511	0.041243	0.024213	0.010196	0.203767	0.170898	0.085072	0.047717	0.017107	0.004961	-0.00111	0.625367	0.590581	0.525844	0.319103	0.183863	0.099456	0.054195	0.011285	0.24196	0.18916	0.166258	0.117829	0.063555	0.035751	0.030456
541.43	1.22495	0.929325	0.548229	0.29161	0.161708	0.076396	0.042732	0.033953	0.50956	0.460729	0.363256	0.215252	0.108522	0.056327	0.026645	0.025574	0.585189	0.472513	0.29682	0.166265	0.086759	0.040039	0.025626	0.011089	0.208352	0.176461	0.083521	0.050546	0.013499	0.00364	-0.00465	0.62405	0.594393	0.529423	0.318572	0.185991	0.095572	0.0535	0.024277	0.239796	0.189588	0.161098	0.116994	0.065661	0.041021	0.028071
541.64	1.22041	0.92786	0.552402	0.291081	0.153263	0.080752	0.044302	0.039821	0.505437	0.458622	0.363509	0.212643	0.107	0.05772	0.027898	0.022488	0.583508	0.475945	0.292115	0.159035	0.093014	0.044803	0.023679	0.014085	0.202802	0.177653	0.083749	0.050596	0.013226	0.002775	-0.00326	0.626657	0.590885	0.525397	0.318575	0.181231	0.095374	0.054417	0.022902	0.242231	0.18847	0.161254	0.114035	0.066422	0.041297	0.031265
541.82	1.2225	0.927587	0.552188	0.295611	0.161812	0.081519	0.041292	0.033618	0.505401	0.46233	0.364715	0.217211	0.105566	0.05577	0.02734	0.027422	0.587189	0.472803	0.295291	0.158434	0.086035	0.035975	0.0234	0.01206	0.209179	0.171963	0.089139	0.047855	0.014502	-0.00116	-0.00251	0.624817	0.594868	0.52444	0.320773	0.187107	0.098536	0.053046	0.014493	0.24564	0.188909	0.164645	0.113724	0.062666	0.040143	0.031163
542.03	1.22331	0.933718	0.55319	0.291359	0.160508	0.074944	0.04412	0.033012	0.510381	0.458209	0.364669	0.215427	0.109209	0.06242	0.023947	0.025706	0.587692	0.471093	0.296553	0.159283	0.091166	0.038842	0.020468	0.013673	0.209597	0.171415	0.086847	0.052484	0.015522	0.003916	-0.00426	0.625498	0.592481	0.52471	0.322179	0.18344	0.096644	0.054805	0.023255	0.242209	0.188792	0.162764	0.11595	0.065456	0.039746	0.033632
542.23	1.22445	0.931366	0.551638	0.289749	0.161918	0.076041	0.041174	0.035594	0.507556	0.459521	0.364655	0.214858	0.109834	0.061801	0.02632	0.021267	0.586856	0.474413	0.2959	0.162158	0.089116	0.037394	0.023467	0.013767	0.208793	0.172779	0.085208	0.049801	0.020675	0.004284	-0.00097	0.629348	0.592132	0.525964	0.316444	0.186437	0.099679	0.057603	0.022679	0.238271	0.188104	0.163091	0.117897	0.06771	0.044189	0.03247
542.43	1.22609	0.930611	0.554893	0.293059	0.15917	0.080039	0.045108	0.034175	0.507297	0.459407	0.364042	0.214082	0.10842	0.061147	0.028001	0.023352	0.585786	0.472466	0.292752	0.164441	0.089211	0.038281	0.020525	0.016037	0.212651	0.170742	0.082127	0.052562	0.017562	0.006727	-0.00126	0.624138	0.591114	0.524049	0.320241	0.180727	0.100725	0.05764	0.00868	0.236043	0.187984	0.162667	0.114204	0.063638	0.039859	0.029463
542.63	1.22721	0.929589	0.549282	0.289416	0.16025	0.080382	0.038923	0.034946	0.507013	0.459201	0.363787	0.213593	0.109069	0.057269	0.02518	0.026411	0.583844	0.473534	0.298073	0.164479	0.088367	0.038266	0.022691	0.014542	0.209209	0.174613	0.082936	0.052273	0.015746	0.00468	-0.00493	0.625827	0.591854	0.532991	0.321477	0.182272	0.096036	0.055627	0.018948	0.241209	0.190749	0.161697	0.114413	0.0563	0.040047	0.033623
542.82	1.22393	0.928572	0.549379	0.297504	0.15933	0.077386	0.04693	0.035658	0.507288	0.460333	0.365455	0.211189	0.1117	0.052494	0.028836	0.019745	0.588068	0.472868	0.302125	0.16677	0.090835	0.042404	0.022454	0.012191	0.207502	0.171933	0.08635	0.04823	0.016906	0.007271	0.002105	0.624351	0.592981	0.529294	0.320266	0.183523	0.094622	0.054861	0.013648	0.237482	0.192306	0.161362	0.115892	0.06618	0.038967	0.031515
543.02	1.22637	0.930279	0.553022	0.296012	0.161111	0.083955	0.043602	0.033383	0.506707	0.458213	0.369103	0.216573	0.113989	0.063351	0.026453	0.027274	0.584713	0.473122	0.297884	0.163765	0.08719	0.039085	0.019912	0.014806	0.208462	0.173373	0.084821	0.048645	0.020238	0.005883	-0.00351	0.625014	0.592246	0.53224	0.320685	0.183783	0.094965	0.056683	0.017573	0.239725	0.188716	0.162998	0.117916	0.066925	0.038476	0.036702
543.22	1.2264	0.930102	0.557474	0.295558	0.162747	0.081253	0.043524	0.03842	0.506926	0.460918	0.367897	0.212867	0.113185	0.059021	0.027211	0.021565	0.584015	0.475139	0.297052	0.166405	0.091607	0.043011	0.019901	0.013788	0.212954	0.175791	0.084401	0.048671	0.016781	0.0032	-0.00265	0.627189	0.593242	0.530446	0.319667	0.185281	0.097397	0.057095	0.007173	0.241229	0.185184	0.161753	0.113867	0.067323	0.041572	0.028735
543.41	1.22389	0.935182	0.552257	0.295761	0.166868	0.079695	0.041135	0.03292	0.504409	0.460069	0.366233	0.217356	0.114951	0.060068	0.028307	0.028675	0.586126	0.476279	0.300251	0.162056	0.085309	0.037532	0.023168	0.012016	0.209256	0.173186	0.085948	0.046495	0.0153	0.005816	-0.00307	0.63071	0.593599	0.528497	0.323006	0.186546	0.098575	0.053093	0.019626	0.239495	0.189942	0.165998	0.113655	0.064606	0.040005	0.033172
543.63	1.22906	0.930942	0.552135	0.299207	0.160033	0.071958	0.042424	0.035591	0.508698	0.461796	0.366947	0.216946	0.112085	0.06391	0.027971	0.029657	0.587932	0.47372	0.298401	0.164301	0.084137	0.041915	0.02363	0.011274	0.205497	0.174834	0.086255	0.047584	0.017398	0.00363	-0.00207	0.62741	0.591323	0.529541	0.320645	0.18867	0.093204	0.054556	0.026643	0.240939	0.183809	0.168312	0.122267	0.064524	0.037569	0.033412
543.83	1.22147	0.933282	0.555186	0.297084	0.165279	0.077665	0.04294	0.037972	0.508975	0.457082	0.366128	0.214677	0.110662	0.060695	0.026466	0.024547	0.586521	0.476818	0.30251	0.166774	0.089052	0.038335	0.022712	0.015801	0.206534	0.176957	0.085106	0.052983	0.017634	0.009534	-0.00353	0.624359	0.593315	0.529864	0.320212	0.18602	0.100989	0.053152	0.011475	0.243758	0.190478	0.163561	0.119355	0.067893	0.0433	0.032656
544.02	1.22564	0.933381	0.555311	0.295563	0.163783	0.076081	0.040824	0.034351	0.504157	0.457217	0.367909	0.213928	0.113708	0.061806	0.026746	0.024752	0.591386	0.475862	0.300033	0.163028	0.090132	0.037596	0.023988	0.012274	0.208066	0.175255	0.085852	0.047552	0.016123	0.000332	-0.0057	0.630259	0.593409	0.526092	0.321391	0.183835	0.096618	0.058716	0.029133	0.239972	0.189068	0.163363	0.1153	0.063365	0.047272	0.029609
544.22	1.2244	0.938555	0.558707	0.293415	0.165375	0.077737	0.04205	0.037432	0.507911	0.459002	0.367797	0.215832	0.11079	0.059715	0.029344	0.021556	0.588641	0.476798	0.299012	0.164166	0.091958	0.040555	0.022863	0.010254	0.207899	0.174968	0.087345	0.049535	0.016971	0.003473	-0.00358	0.631477	0.591589	0.526473	0.323625	0.187743	0.097287	0.057779	0.021314	0.237354	0.186796	0.165705	0.120347	0.067476	0.043168	0.033666
544.43	1.22768	0.938545	0.557314	0.296336	0.16032	0.080874	0.04181	0.030427	0.510078	0.458883	0.366595	0.215334	0.110868	0.058297	0.023058	0.02311	0.583525	0.47662	0.301662	0.166527	0.094721	0.042643	0.023044	0.016023	0.205772	0.174646	0.08488	0.051958	0.018585	0.007516	-0.00682	0.628937	0.589179	0.52925	0.326657	0.188018	0.095436	0.057029	0.014796	0.243672	0.188544	0.162052	0.11512	0.065578	0.039319	0.031549
544.61	1.22867	0.938994	0.556963	0.293468	0.163687	0.0762	0.042609	0.036562	0.504745	0.465414	0.369312	0.222053	0.112268	0.063556	0.031719	0.026769	0.587395	0.475625	0.298341	0.169674	0.092211	0.041247	0.021641	0.012289	0.212415	0.175948	0.086262	0.051545	0.01873	0.004462	-0.00407	0.629121	0.595247	0.527236	0.323713	0.188495	0.098377	0.054949	0.020353	0.237199	0.189394	0.162407	0.117642	0.064457	0.043759	0.031735
544.82	1.22821	0.940396	0.559446	0.300551	0.16219	0.080099	0.042508	0.032706	0.509885	0.466636	0.3697	0.216104	0.10966	0.055544	0.028281	0.020438	0.587908	0.479407	0.29639	0.16314	0.092952	0.04526	0.022534	0.014369	0.207924	0.171615	0.085351	0.04706	0.014818	0.00803	-0.00297	0.625363	0.594841	0.530534	0.325075	0.185585	0.096562	0.057641	0.015878	0.238702	0.189464	0.162224	0.118418	0.064707	0.046499	0.032441
545.04	1.22885	0.936845	0.558806	0.298647	0.164054	0.081273	0.04353	0.034431	0.508641	0.457976	0.368123	0.2152	0.112348	0.057595	0.026905	0.019653	0.588589	0.48034	0.299668	0.164943	0.094115	0.040963	0.023075	0.014984	0.208555	0.176093	0.090379	0.047224	0.017249	0.008771	-0.00393	0.624102	0.595408	0.528133	0.325055	0.182674	0.096975	0.053766	0.005003	0.244126	0.187196	0.162722	0.116828	0.063778	0.041791	0.032221
545.21	1.22853	0.939708	0.560731	0.297608	0.165885	0.07921	0.043352	0.034514	0.508319	0.456934	0.36813	0.217495	0.114111	0.064377	0.027719	0.023509	0.594077	0.479633	0.299114	0.166579	0.092088	0.040701	0.020374	0.01302	0.209818	0.176292	0.08157	0.052189	0.018568	0.005373	-0.00409	0.627918	0.590985	0.528367	0.319128	0.183786	0.096112	0.056641	0.018282	0.236295	0.186932	0.16287	0.114885	0.06323	0.044162	0.029497
545.41	1.22972	0.939841	0.554002	0.298523	0.166098	0.076514	0.041268	0.037354	0.510131	0.463985	0.365834	0.221462	0.115402	0.059787	0.034331	0.020279	0.589174	0.482605	0.302942	0.165785	0.08727	0.042899	0.022589	0.011688	0.208513	0.174993	0.08499	0.04961	0.014037	0.008308	-0.00422	0.62456	0.595725	0.527076	0.323592	0.181286	0.099269	0.06014	0.030899	0.240178	0.187891	0.162586	0.117175	0.065582	0.043167	0.029084
545.63	1.22795	0.937908	0.556345	0.296685	0.167551	0.081023	0.045212	0.035958	0.5065	0.466541	0.37183	0.213551	0.109888	0.060415	0.028446	0.024203	0.587303	0.478667	0.300947	0.167618	0.086445	0.039084	0.022028	0.015137	0.206349	0.175597	0.090207	0.052103	0.016469	0.004049	-0.00286	0.627482	0.590023	0.530273	0.324093	0.190206	0.100694	0.055862	0.019431	0.239392	0.185712	0.162498	0.117651	0.064017	0.042422	0.031994
545.82	1.23126	0.936112	0.56333	0.298642	0.160591	0.076931	0.043365	0.032633	0.508774	0.455682	0.370866	0.220294	0.110454	0.059338	0.028706	0.023053	0.593486	0.478307	0.301882	0.164606	0.092142	0.042979	0.023797	0.011168	0.207812	0.178705	0.082676	0.049535	0.018756	0.00592	-0.00595	0.630943	0.594906	0.531189	0.327032	0.185658	0.097996	0.057656	0.014776	0.237778	0.189793	0.16273	0.119516	0.064571	0.042291	0.033872
546.03	1.23134	0.940177	0.561072	0.297252	0.165857	0.081668	0.046042	0.03369	0.506014	0.461052	0.369585	0.219401	0.113418	0.062425	0.031011	0.020168	0.589424	0.478304	0.301646	0.167642	0.086195	0.044767	0.02371	0.011644	0.208499	0.176473	0.087841	0.050664	0.019502	0.008325	-0.00344	0.630122	0.596373	0.527017	0.324676	0.189706	0.098412	0.057036	0.017189	0.237731	0.18769	0.165413	0.122375	0.064924	0.038689	0.031303
546.22	1.23035	0.940082	0.565686	0.299513	0.165663	0.076632	0.042519	0.034959	0.506789	0.461017	0.372094	0.218101	0.114438	0.062738	0.026966	0.024206	0.588521	0.480749	0.301833	0.16654	0.094807	0.038038	0.022098	0.013624	0.205341	0.178576	0.087563	0.053401	0.016108	0.006658	-0.00416	0.62874	0.595669	0.531337	0.322172	0.187799	0.100803	0.05708	0.024205	0.237673	0.193382	0.163885	0.11749	0.066732	0.03991	0.035531
546.42	1.23761	0.94198	0.562582	0.298388	0.164584	0.080157	0.043719	0.031524	0.509613	0.462996	0.370235	0.217374	0.11437	0.06242	0.027076	0.0299	0.588862	0.476547	0.302902	0.165999	0.097651	0.04147	0.027646	0.015241	0.218867	0.177584	0.089638	0.052457	0.019466	0.00751	-0.00628	0.627265	0.592523	0.528507	0.325889	0.18828	0.09973	0.060451	0.007001	0.235471	0.1863	0.161157	0.120509	0.06328	0.042951	0.033919
546.63	1.23273	0.942514	0.564905	0.300728	0.163573	0.081694	0.047749	0.032176	0.511941	0.461676	0.368659	0.22246	0.112115	0.058132	0.029318	0.025701	0.59141	0.482516	0.302282	0.167406	0.09195	0.039791	0.024379	0.015842	0.210971	0.171773	0.082502	0.048203	0.019326	0.00381	-0.00731	0.629763	0.594426	0.52964	0.326107	0.191493	0.10214	0.057196	0.026195	0.238659	0.188896	0.167739	0.118778	0.062618	0.044366	0.030261
546.81	1.23241	0.9433	0.569222	0.300716	0.159463	0.083526	0.041261	0.03244	0.50926	0.458016	0.370021	0.213781	0.113045	0.06031	0.032588	0.018618	0.592907	0.481173	0.304275	0.165672	0.088123	0.045485	0.025756	0.012975	0.206714	0.176244	0.08846	0.047931	0.015587	0.007893	-0.00301	0.627336	0.595941	0.533502	0.323802	0.189298	0.097755	0.055444	0.033133	0.240093	0.187499	0.160408	0.118002	0.065492	0.042457	0.033552
547.02	1.23368	0.945699	0.566721	0.301907	0.162776	0.079259	0.044839	0.036023	0.50305	0.464793	0.370787	0.219376	0.117492	0.063893	0.026413	0.02736	0.589019	0.478233	0.309294	0.168895	0.091716	0.042661	0.025647	0.013269	0.210642	0.177313	0.090039	0.048959	0.016277	0.007859	-0.00678	0.630515	0.589803	0.529704	0.323225	0.189583	0.101045	0.056881	0.009251	0.238056	0.188293	0.165041	0.119084	0.06714	0.040332	0.032583
547.22	1.23447	0.943205	0.565523	0.301107	0.16385	0.077575	0.046695	0.034814	0.509802	0.458554	0.365318	0.220887	0.1116	0.059842	0.025299	0.027357	0.591036	0.47857	0.304891	0.163692	0.089603	0.042088	0.025061	0.006545	0.210032	0.175084	0.088213	0.05073	0.018449	0.005328	0.000784	0.62668	0.591577	0.532151	0.324905	0.187237	0.0969	0.056114	0.007854	0.237717	0.187023	0.166364	0.118113	0.066263	0.039617	0.031151
547.42	1.23061	0.947866	0.568834	0.299767	0.171214	0.078612	0.04288	0.036595	0.508961	0.462319	0.3692	0.21745	0.116256	0.059627	0.028249	0.022085	0.588443	0.479035	0.302306	0.166093	0.095376	0.039035	0.026394	0.010008	0.208559	0.175597	0.090205	0.047676	0.014669	0.008067	-0.007	0.624659	0.595157	0.528592	0.325952	0.188234	0.101735	0.058127	0.012054	0.23924	0.188511	0.161619	0.116117	0.067358	0.039942	0.028243
547.63	1.23273	0.946066	0.567056	0.298821	0.16376	0.078111	0.040483	0.032494	0.509064	0.462104	0.372191	0.220232	0.113268	0.06091	0.028496	0.023488	0.591953	0.485522	0.303061	0.16737	0.088314	0.044175	0.020798	0.014129	0.208819	0.17106	0.085998	0.048016	0.017622	0.005251	-0.00463	0.634542	0.593104	0.529312	0.324214	0.190471	0.101085	0.05738	0.017698	0.240436	0.193102	0.16479	0.120457	0.061493	0.038464	0.033309
547.83	1.23567	0.944746	0.563595	0.301224	0.166032	0.079948	0.046234	0.035179	0.50536	0.463052	0.370825	0.219408	0.113599	0.062125	0.02733	0.026094	0.588466	0.48167	0.301282	0.166429	0.088146	0.042618	0.024715	0.005437	0.209551	0.173126	0.089305	0.053105	0.019519	0.006394	-0.0019	0.627708	0.596126	0.528719	0.324578	0.185281	0.101924	0.05628	0.005985	0.238855	0.191107	0.164912	0.119927	0.063584	0.045413	0.032611
548.02	1.2324	0.947581	0.567565	0.303472	0.165588	0.078454	0.043058	0.03386	0.507368	0.467997	0.370481	0.221116	0.113531	0.064556	0.028424	0.027372	0.589935	0.48453	0.307324	0.170606	0.091622	0.040948	0.025275	0.017896	0.210416	0.180267	0.089379	0.048712	0.016542	0.001984	-0.00483	0.626715	0.595898	0.532973	0.32547	0.187717	0.100162	0.054946	-1.3e-05	0.237456	0.188021	0.164354	0.120154	0.066274	0.038005	0.031099
548.23	1.24076	0.948448	0.564432	0.303815	0.167981	0.080522	0.04397	0.029329	0.505174	0.464515	0.369049	0.219217	0.118404	0.061307	0.029697	0.026009	0.592665	0.479435	0.301899	0.167444	0.090267	0.041493	0.02182	0.012299	0.210178	0.178469	0.089992	0.051155	0.023503	0.001904	-0.00505	0.623503	0.593593	0.53274	0.325034	0.188182	0.102737	0.05549	0.007129	0.244916	0.188376	0.162973	0.117643	0.066914	0.044872	0.029075
548.44	1.23813	0.946898	0.56777	0.305368	0.166629	0.079355	0.041348	0.033998	0.511368	0.465214	0.370573	0.217274	0.117126	0.058648	0.028141	0.025146	0.587445	0.48361	0.310093	0.16483	0.092597	0.042284	0.024873	0.011173	0.20761	0.177173	0.08678	0.052534	0.017825	0.004837	-0.00669	0.631279	0.593059	0.530204	0.326019	0.190791	0.103597	0.055895	0.014738	0.241339	0.19146	0.165545	0.12052	0.066042	0.039322	0.028139
548.62	1.23568	0.950157	0.567933	0.302254	0.164854	0.076931	0.041324	0.034772	0.51059	0.463148	0.374644	0.218355	0.117833	0.062699	0.029275	0.023131	0.589219	0.487658	0.303081	0.163432	0.096553	0.042408	0.023026	0.01473	0.21162	0.175957	0.090177	0.05315	0.016913	0.010787	-0.00443	0.629025	0.596185	0.531134	0.32779	0.19058	0.101224	0.055271	0.007613	0.247734	0.18545	0.160123	0.118506	0.067571	0.043362	0.03043
548.83	1.24046	0.948027	0.567285	0.305519	0.159755	0.079503	0.044101	0.034124	0.506051	0.464564	0.373398	0.219017	0.112083	0.059351	0.030421	0.021542	0.594752	0.484928	0.305344	0.164284	0.093849	0.042147	0.021365	0.011488	0.20905	0.174996	0.086625	0.049291	0.014614	0.005971	-0.00286	0.627456	0.594238	0.5311	0.325193	0.190281	0.102005	0.057252	0.017878	0.243268	0.188867	0.164783	0.122652	0.069169	0.04293	0.035362
549.01	1.23537	0.951856	0.564658	0.304092	0.17248	0.079633	0.04079	0.039725	0.507238	0.467923	0.370412	0.220925	0.114004	0.062364	0.024758	0.020762	0.592464	0.483934	0.307918	0.171643	0.094221	0.045458	0.021628	0.011985	0.210911	0.173898	0.091418	0.049759	0.019651	0.000987	-0.00166	0.628223	0.59498	0.535272	0.324956	0.186816	0.097037	0.055632	0.028151	0.241969	0.190432	0.165026	0.117131	0.064642	0.041127	0.029921
549.23	1.23755	0.954351	0.568617	0.307927	0.170695	0.080054	0.043194	0.034683	0.503764	0.464194	0.373346	0.223457	0.113641	0.060367	0.02665	0.022604	0.592281	0.483399	0.308505	0.168271	0.097152	0.03769	0.027125	0.012044	0.209077	0.179589	0.090313	0.056235	0.018604	0.007134	-0.00331	0.630031	0.59755	0.534095	0.328414	0.194443	0.103333	0.05854	0.022587	0.242885	0.187185	0.164444	0.118088	0.065719	0.044092	0.032221
549.43	1.23683	0.951201	0.576532	0.307514	0.164816	0.083695	0.043594	0.033939	0.508534	0.463358	0.375014	0.220006	0.120759	0.059918	0.027625	0.025476	0.590998	0.48292	0.306194	0.165818	0.095817	0.041111	0.022919	0.016837	0.208621	0.175991	0.088351	0.050954	0.021534	0.002055	-0.00813	0.626656	0.592561	0.53293	0.33051	0.193523	0.102307	0.058637	0.017988	0.240835	0.190139	0.167621	0.120009	0.068133	0.04105	0.030484
549.62	1.2368	0.953326	0.57121	0.304355	0.169312	0.083152	0.046224	0.034414	0.508318	0.462705	0.374424	0.22259	0.111485	0.060667	0.027366	0.018925	0.590241	0.478479	0.306128	0.171331	0.093138	0.044811	0.024877	0.014171	0.213968	0.178431	0.085433	0.052412	0.016731	0.00711	-0.00367	0.62581	0.598248	0.534624	0.327348	0.187114	0.101825	0.056875	0.021096	0.240136	0.188001	0.165029	0.115758	0.069786	0.043324	0.037176
549.83	1.2375	0.952613	0.572049	0.302027	0.170546	0.081314	0.041456	0.034448	0.506949	0.457709	0.373448	0.221535	0.115014	0.064108	0.031064	0.022065	0.59336	0.483004	0.308771	0.169805	0.090402	0.038771	0.024188	0.014146	0.211323	0.175758	0.088103	0.051836	0.020894	0.00595	-0.00188	0.626404	0.596827	0.533729	0.327526	0.189423	0.102818	0.059387	0.010777	0.238709	0.186512	0.16599	0.116573	0.06608	0.038899	0.030463
550.03	1.23976	0.952235	0.570767	0.30129	0.169147	0.082114	0.042733	0.030892	0.511384	0.46119	0.370399	0.223019	0.114679	0.066516	0.030139	0.02147	0.592634	0.481719	0.305018	0.167942	0.091694	0.045232	0.027079	0.014408	0.207881	0.174591	0.092689	0.054895	0.015873	0.00886	-0.00349	0.62893	0.59646	0.531344	0.328222	0.188972	0.100304	0.056386	0.010158	0.236245	0.193306	0.168276	0.119614	0.06688	0.041147	0.031492
550.21	1.23598	0.95556	0.574416	0.306349	0.167422	0.082976	0.04473	0.035235	0.51143	0.460288	0.370488	0.22215	0.117081	0.06139	0.029348	0.027046	0.590832	0.481361	0.312159	0.171292	0.095492	0.04374	0.02268	0.011854	0.214572	0.180636	0.087211	0.051521	0.018875	0.007488	-0.00158	0.62601	0.591239	0.533707	0.322828	0.189636	0.099478	0.061179	0.021807	0.241981	0.19223	0.163994	0.118277	0.07339	0.043204	0.03378
[truncated: 3,548 more rows]

## Sheet: Figure 2B
Normalized for antigen-binding sites Antibody concentration (nM)	Optical Density (450 nm) for antibodies
	IgG			F(ab')2			Fab
100	3.546	3.49	3.662	3.573	3.545	3.552	3.586	3.556	3.568
33.3333	3.554	3.515	3.644	3.541	3.564	3.598	3.618	3.569	3.67
11.1111	3.497	3.531	3.65	3.531	3.523	3.582	3.598	3.565	3.606
[truncated: 9 more rows]

## Sheet: Figure 2C
Normalized for antigen-binding sites Antibody concentration (nM)	Neutralization (%) for rH7-235 antibodies
[truncated: 13 more rows]

[truncated: 15 more sheets: Figure 3A,  Figure 4A, Figure 4B, Figure 4C,  Figure 4D, Figure 4E,  Figure S3 rH7-235 IgG1, Figure S3 rH7-235rev IgG1, Figure S3 rMEDI8852 IgG1, Figure S3 rP52E03 IgG1, Figure S3 r07-4B03 IgG1, Figure S3 rHNIgGA6 IgG1, Figure S3 rL4A-14 IgG1, Figure S3 rL3A-44 IgG1, Figure S4A]
